# Supplementary material for: Comprehensive Analysis of Secondary Metabolites in the Extracts from Different Lily Bulbs and Their Antioxidant Ability
Source: Antioxidants (Basel). 2021 Oct 17;10(10):1634. doi: 10.3390/antiox10101634 (PMC8533310; doi:10.3390/antiox10101634)
Supplement: Supplementary file 1 [file antioxidants-10-01634-s001.zip]

Archive with 3 entries (3 files):
- Figure S1.jpg
- Figure S2.jpg
- Table S1-S3.xlsx
