# Supplementary material for: Comprehensive Analysis of Secondary Metabolites in the Extracts from Different Lily Bulbs and Their Antioxidant Ability
Source: Antioxidants (Basel). 2021 Oct 17;10(10):1634. doi: 10.3390/antiox10101634 (PMC8533310; doi:10.3390/antiox10101634)
Supplement: Supplementary file 1 [file antioxidants-10-01634-s001.zip › Table S1-S3.xlsx]

## Sheet: Table S1
Index	Q1 (Da)	Q3 (Da)	Molecular Weight (Da)	Formula	Ionization model	Compounds	Class I	Class II	CAS	Level	LR1	LR2	LR3	LH1	LH2	LH3	LDW1	LDW2	LDW3	LL1	LL2	LL3	LBV1	LBV2	LBV3	cpd_ID	kegg_map
pmb0782	86.1	69.2	85.089	C5H11N	[M+H]+	Piperidine	Alkaloids	Alkaloids	110-89-4	B	5792800	5751900	5893400	3124300	3523700	3711800	7911200	7906100	8186600	2970900	2649600	2696200	880000	941090	1054400	C01746	ko00960
pme2292	89.11	72.08	88.1	C4H12N2	[M+H]+	Putrescine	Alkaloids	Phenolamine	110-60-1	B	566210	612500	487990	158400	189010	234970	1445100	1604100	1664700	1786700	1864500	1842100	813890	785100	683470	C00134	ko00330,ko00472,ko00480,ko00960,ko01100,ko01110,ko02010
pma6298	96.04	68.05	95.037	C5H5NO	[M+H]+	3-Hydroxypyridine	Alkaloids	Alkaloids	109-00-2	B	N.D.	N.D.	N.D.	N.D.	N.D.	N.D.	37460	38077	34343	60869	70672	66959	73915	69542	47569	--	--
pme1841	103.12	86.1	102.116	C5H14N2	[M+H]+	Cadaverine	Alkaloids	Phenolamine	462-94-2	B	252630	275370	288280	324040	281180	240330	250030	246120	235260	232200	254540	227380	176660	202400	232460	C01672	ko00310,ko00480,ko00960,ko01100,ko01110
pmb0484	104.1	60.1	103.091	C5H13NO	[M+H]+	Choline	Alkaloids	Alkaloids	62-49-7	B	9654800	9276100	10317000	8303500	7553100	7886100	5364700	5304300	5756800	7131200	7363100	7312600	3514300	3483100	3343800	C00114	ko00260,ko00564,ko01100,ko02010
pmb1096	118.07	91	117.058	C8H7N	[M+H]+	Indole	Alkaloids	Plumerane	120-72-9	B	2931200	2828600	3064800	2533900	3002100	2753200	65496	44280	56628	N.D.	N.D.	N.D.	12972	18355	13879	C00463	ko00380,ko00400,ko00402,ko01100,ko01110
MWSmce548	118.09	58.07	117.079	C5H11NO2	[M+H]+	Betaine	Alkaloids	Alkaloids	107-43-7	B	464820	439130	432320	632350	537180	525890	2323500	2474700	2719400	1526800	1577700	1520000	897140	894030	959400	C00719	ko00260,ko01100,ko02010
pmp001287	120.08	103.05	119.073	C8H9N	[M+H]+	N-Benzylmethylene isomethylamine	Alkaloids	Alkaloids	-	A	12088000	12416000	12524000	14514000	15313000	14246000	31749000	30088000	32770000	18994000	18533000	19435000	4522600	4176900	3966400	--	--
Lmbp000728	121.06	77.04	120.058	C8H8O	[M+H]+	(S)-2-Phenyloxirane	Others	Others	20780-54-5	A	1336400	1204900	1212200	662400	716560	721340	N.D.	N.D.	N.D.	N.D.	N.D.	N.D.	N.D.	N.D.	N.D.	C20782	ko01100
Lmbn002644	119.05	93.03	120.058	C8H8O	[M-H]-	4-Methylbenzaldehyde	Others	Others	104-87-0	B	2288900	2418500	2347300	820030	812490	887140	108130	144860	104490	99885	112980	116820	48402	33091	29302	C06758	ko01100
pmb0069	122	105	121.053	C7H7NO	[M+H]+	Benzamide	Phenolic acids	Phenolic acids	55-21-0	B	51680000	55000000	54043000	8741500	9131400	9377500	82648	52842	52559	139850	176630	192220	N.D.	N.D.	N.D.	C09815	--
mws0491	122.1	105	121.089	C8H11N	[M+H]+	Phenethylamine	Alkaloids	Alkaloids	64-04-0	B	16768000	17589000	16449000	1320800	1342200	1442700	13403	8604.8	10409	19536	22521	22636	N.D.	N.D.	N.D.	C05332	ko00360,ko01100
mws0628	121.03	92	122.037	C7H6O2	[M-H]-	4-Hydroxybenzaldehyde	Phenolic acids	Phenolic acids	123-08-0	A	1550500	1391100	1428500	519220	635760	630000	178300	223480	207760	399260	378410	342270	143200	151760	282810	C00633	ko01100
Lmyp003371	125.06	110.04	124.052	C7H8O2	[M+H]+	3,5-Dihydroxytoluene	Phenolic acids	Phenolic acids	504-15-4	A	283990	280350	276030	854390	814870	835140	3141800	3003500	3111300	6609800	7037100	6590200	1509800	1546500	1531600	C00727	--
pmp001086	127.04	97	126.032	C6H6O3	[M+H]+	5-Hydroxymethylfurfural	Phenolic acids	Phenolic acids	67-47-0	B	140570	153760	167760	137760	13889	15458	275760	226840	274210	55864	69472	73202	116340	96351	90652	C11101	--
pme2693	131.12	114.09	130.111	C6H14N2O	[M+H]+	N-Acetylputrescine	Alkaloids	Phenolamine	18233-70-0	B	210630	212400	204900	124920	145800	142350	12736	9553.7	11813	15135	10769	5782.1	8023.9	11063	10944	C02714	ko00330,ko01100
pmb0501	131.13	114.1	130.122	C5H14N4	[M+H]+	Agmatine	Alkaloids	Phenolamine	306-60-5	B	152450	155830	147550	65696	71370	83879	N.D.	N.D.	N.D.	N.D.	N.D.	N.D.	N.D.	N.D.	N.D.	C00179	ko00330,ko01100
pmp001198	132.1	57.1	131.095	C6H13NO2	[M+H]+	6-Deoxyfagomine	Alkaloids	Alkaloids	197449-09-5	A	7317800	7625200	7580000	3974600	4473500	4751200	10224000	9755700	10056000	3720100	3014300	3480300	1081400	1172300	1319500	--	--
Lmxp000939	136.06	119.04	135.054	C5H5N5	[M+H]+	Zarzissine	Alkaloids	Alkaloids	160568-14-9	A	1887300	2041600	1905700	536690	698510	669080	210400	229210	213510	331070	279590	295850	111720	115040	149310	--	--
HJKP000649	136.07	91.05	135.068	C8H9NO	[M+H]+	N-benzylformamide	Alkaloids	Alkaloids	6343-54-0	B	494970	503500	527160	690900	924850	838150	2327800	2041200	2055400	951240	839590	947760	149150	159960	205290	C15561	--
Hmbn002174	135.05	120.02	136.053	C8H8O2	[M-H]-	4-Hydroxyacetophenone	Phenolic acids	Phenolic acids	99-93-4	B	4263.9	4249.6	5658.4	5054.5	3897.5	3906.9	4286	6625.5	N.D.	N.D.	N.D.	N.D.	N.D.	N.D.	N.D.	C10700	ko01100
mws1336	138.06	120	137.048	C7H7NO2	[M+H]+	4-Aminobenzoic acid	Phenolic acids	Phenolic acids	150-13-0	B	61230	47970	56007	56238	50756	74295	12700	9467.7	16917	N.D.	N.D.	N.D.	14421	12776	13512	C00568	ko00790,ko01100
pme2268	138.05	94.07	137.048	C7H7NO2	[M+H]+	Trigonelline	Alkaloids	Alkaloids	535-83-1	A	4090100	4979300	4491600	7154900	6227100	5563300	18176000	18406000	21280000	18671000	20261000	20134000	13696000	13454000	13527000	C01004	ko00760
pme1738	138.08	95	137.071	C7H9N2O	[M+H]+	3-Carbamyl-1-methylpyridinium(1-Methylnicotinamide)	Alkaloids	Alkaloids	1005-24-9	B	2619.8	6365.7	3723.9	4803.6	6887.8	4609.6	21170	21128	21360	19278	26410	20225	12855	16878	11647	C02918	ko00760,ko01100
pma0948	138.09	121.1	137.084	C8H11NO	[M+H]+	Phenylethanolamine	Alkaloids	Alkaloids	7568-93-6	B	237290	225480	224420	119110	129890	138590	N.D.	N.D.	N.D.	N.D.	N.D.	N.D.	N.D.	N.D.	N.D.	C02735	--
Lmgn001670	137.03	108.02	138.032	C7H6O3	[M-H]-	Salicylic acid	Phenolic acids	Phenolic acids	69-72-7	A	333580	361480	339640	164710	149670	170450	24011	15507	25129	55016	67346	66643	N.D.	N.D.	N.D.	C00805	ko00360,ko01100,ko01110,ko04075
mws0749	137.02	93	138.032	C7H6O3	[M-H]-	4-Hydroxybenzoic acid	Phenolic acids	Phenolic acids	99-96-7	B	565110	502310	511260	253410	273390	273730	287500	290280	347370	917640	747430	973260	235900	299340	248810	C00156	ko00130,ko00790,ko01100,ko01110
mws2368	137.06	119.05	138.068	C8H10O2	[M-H]-	Tyrosol	Phenolic acids	Phenolic acids	501-94-0	B	40100	39276	35914	14110	16298	22843	N.D.	N.D.	N.D.	8089.3	8610.1	9335.7	N.D.	N.D.	N.D.	C06044	ko00350,ko01100
pme2828	140	99	139.027	C6H5NO3	[M+H]+	4-Nitrophenol	Phenolic acids	Phenolic acids	100-02-7	B	4141700	11683000	10621000	8317700	5958600	12795000	11950000	13914000	10026000	32985000	32008000	27108000	13691000	24121000	25459000	C00870	--
mws0704	140.01	78.96	141.019	C2H8NO4P	[M-H]-	O-Phosphorylethanolamine	Alkaloids	Alkaloids	1071-23-4	B	2602.9	2356.9	2792.9	24775	18244	25354	99906	94095	96796	14115	12911	9793.8	2121.6	2155.7	3583.9	C00346	ko00564,ko00600,ko01100
pma2987	142.1	124.09	141.09	C6H11N3O	[M+H]+	Histidinol	Alkaloids	Alkaloids	501-28-0	B	11438000	11827000	11702000	13005000	13512000	13331000	15217000	16499000	16031000	13714000	14102000	14520000	15746000	14220000	14793000	C00860	ko00340,ko01100,ko01110,ko01230
pmb0764	144.05	113.2	143.04	C6H9NOS	[M+H]+	4-Methyl-5-thiazoleethanol	Others	Others	137-00-8	B	13271	8752.3	15609	5049.4	7599.4	7982	6096.5	3067.1	3789.3	12197	6307.7	5346.4	3861.4	4278.1	4766.5	C04294	ko00730,ko01100
pmp000966	144.1	84.1	143.095	C7H13NO2	[M+H]+	Stachydrine	Alkaloids	Pyrrole alkaloids	471-87-4	B	762070	820790	861480	1160700	934060	999800	N.D.	N.D.	N.D.	740860	778510	573910	85922	77829	96171	C10172	--
mws0103	146.06	91	145.053	C9H7NO	[M+H]+	Indole-3-carboxaldehyde	Alkaloids	Plumerane	487-89-8	B	98763	122230	119460	132930	148680	94487	164940	146360	189590	214920	198260	187920	44908	93904	73233	C08493	--
mws0017	146.17	72.2	145.158	C7H19N3	[M+H]+	Spermidine	Alkaloids	Phenolamine	124-20-9	B	187720	172830	114590	102700	116910	113380	117660	106530	83890	243490	274060	264450	158830	176660	215660	C00315	ko00330,ko00410,ko00480,ko00940,ko01100,ko02010
pme1691	147.13	87.2	146.118	C7H16NO2	[M+H]+	Acetylcholine	Alkaloids	Alkaloids	60-31-1	B	203000	216640	220900	158400	142400	134070	170870	275190	214530	572940	580440	709100	628800	618690	622190	C01996	ko00564
pmp001285	149.02	65.04	148.016	C8H4O3	[M+H]+	Phthalic anhydride	Phenolic acids	Phenolic acids	85-44-9	A	1300800	1306200	1354800	1318700	1335900	1455400	1297800	1347100	1307300	1230600	1175600	1090500	1343100	1314300	1216900	--	--
mws2213	147.05	77.01	148.052	C9H8O2	[M-H]-	Cinnamic acid	Phenolic acids	Phenolic acids	140-10-3	B	2572.3	3202.9	3600.2	2105.9	3129.7	3039.5	4949.8	4693.6	5337.8	4219.4	3128.7	2892.4	2739.8	1014.4	2415.4	C00423	ko00130,ko00360,ko00940,ko00998,ko01100,ko01110
mws0458	151.04	136	152.047	C8H8O3	[M-H]-	Vanillin	Phenolic acids	Phenolic acids	121-33-5	A	2966700	3406800	3732800	2069000	2443600	2262900	574000	442430	541110	1028000	903670	800010	315860	174340	363670	C00755	ko00998,ko01100,ko01110
mws0180	153.02	109.03	154.027	C7H6O4	[M-H]-	2,5-Dihydroxybenzoic acid; Gentisic Acid*	Phenolic acids	Phenolic acids	490-79-9	B	1985600	2091500	1972300	340930	358020	353590	18711	25624	16547	13411	13554	12956	10231	6604.9	8406.3	C00628	ko00350,ko01100
mws0183	153.02	109.03	154.027	C7H6O4	[M-H]-	3,4-Dihydroxybenzoic acid (Protocatechuic acid)*	Phenolic acids	Phenolic acids	99-50-3	B	3815800	4196900	3906100	730950	775730	752680	36288	42484	32856	31816	27635	29098	24912	22199	20453	C00230	ko01100,ko01110
pmb0819	157	130	156.069	C10H8N2	[M+H]+	3-Indoleacetonitrile	Alkaloids	Plumerane	771-51-7	B	69756	78816	73599	303350	307120	312080	987050	981670	952020	555720	580060	571410	80435	73153	72663	C02938	ko00380,ko01100
mws0005	161.11	144	160.1	C10H12N2	[M+H]+	Tryptamine	Alkaloids	Plumerane	61-54-1	B	763670	789070	772650	564950	573460	585100	17955	16804	22833	13934	8840	18221	8713.5	N.D.	N.D.	C00398	ko00380,ko00901,ko01100,ko01110
mws1417	160.04	116	161.048	C9H7NO2	[M-H]-	Indole-3-carboxylic acid	Alkaloids	Plumerane	771-50-6	B	N.D.	N.D.	N.D.	N.D.	N.D.	N.D.	107660	121180	119220	131650	115220	127200	19027	48947	46016	C19837	--
mws0102	160.04	116	161.048	C9H7NO2	[M-H]-	Indole-5-carboxylic acid	Alkaloids	Plumerane	1670-81-1	B	9451.4	4268.2	7523.5	7448.6	8388.2	8093.4	93697	95331	145540	98069	105020	102390	42138	49878	42861	--	--
mws1346	162.08	98	161.069	C6H11NO4	[M+H]+	DL-2-Aminoadipic acid	Alkaloids	Alkaloids	542-32-5	A	383460	503550	527580	736290	772840	651350	4286100	3838700	3729900	5388900	6159100	6134300	2523000	2601600	2669800	C00956	ko00300,ko00310,ko00311,ko01100,ko01110,ko01210,ko01230
MWSHY0141	163.04	107.05	162.032	C9H6O3	[M+H]+	7-Hydroxy-4H-chromen-4-one	Flavonoids	Flavonoid	59887-89-7	B	105660	116480	118880	406930	321160	365850	N.D.	N.D.	N.D.	1883500	2336500	1822000	130930	207400	174310	--	--
pmf0440	163.08	91.1	162.068	C10H10O2	[M+H]+	4-MethoxycinnaMaldehyde	Phenolic acids	Phenolic acids	1963-36-6	B	87233	98313	75060	87974	80520	81263	77392	78854	72829	83554	78307	76566	79367	84707	77369	C10475	--
MWSCX015	165.05	91.05	164.047	C9H8O3	[M+H]+	(E)-3-(3,4-dihydroxyphenyl)acrylaldehyde	Others	Others	-	A	12580000	11699000	10391000	3515100	4035600	4047100	3293900	3237600	3260600	1007800	894650	958300	N.D.	N.D.	N.D.	C10945	ko00940,ko01110
MWSCX017	165.05	119.05	164.047	C9H8O3	[M+H]+	4-hydroxyphenyl acrylaldehyde	Others	Others	-	A	393540	733940	409630	826810	880590	1102500	N.D.	N.D.	N.D.	3381400	3768700	3836800	799340	666480	991480	--	--
pme1439	165.05	119	164.047	C9H8O3	[M+H]+	p-Coumaric acid	Phenolic acids	Phenolic acids	501-98-4	A	9924600	9638300	9920400	3033000	4410800	3861300	2807900	3321900	3139700	824980	818730	876780	134710	146790	127820	C00811	ko00130,ko00350,ko00940,ko00950,ko00998,ko01100,ko01110
Lmbn002648	163.04	119.05	164.047	C9H8O3	[M-H]-	α-Hydroxycinnamic Acid	Phenolic acids	Phenolic acids	5801-57-0	B	3433100	3768300	3296100	922310	1040800	1089300	162080	140280	94673	142400	110350	129040	30391	30066	23240	C02763	ko00360,ko01100
pme3083	164.04	120	165.043	C8H7NO3	[M-H]-	2-(Formylamino)benzoic acid	Phenolic acids	Phenolic acids	3342-77-6	B	12412000	12391000	12475000	4124300	4457200	4336000	1532600	1540400	1147900	934150	725490	801300	158180	138830	191910	C05653	ko00380,ko01100
Hmdp000626	166.08	148.07	165.069	C9H11NO2	[M+H]+	Polygonatine A	Alkaloids	Plumerane	-	B	34980	38295	41285	16577	11572	13273	N.D.	N.D.	N.D.	N.D.	N.D.	N.D.	N.D.	N.D.	N.D.	--	--
pme0021	166.09	120.08	165.07	C9H11NO2	[M+H]+	L-Phenylalanine	Others	Others	63-91-2	A	49534000	56184000	48304000	51261000	45173000	48150000	66753000	65714000	62031000	58361000	58983000	56908000	47096000	45878000	44975000	C00079	ko00360,ko00400,ko00460,ko00940,ko00960,ko00966,ko00970,ko00998,ko01100,ko01110,ko01210,ko01230,ko02010
pme0281	165.02	121.03	166.027	C8H6O4	[M-H]-	Terephthalic acid	Phenolic acids	Phenolic acids	100-21-0	B	147490	80967	108000	162560	112530	149490	112730	120250	116180	217760	174630	187600	162060	159050	169500	C06337	ko01100
mws0467	165.06	119.05	166.063	C9H10O3	[M-H]-	3-(4-Hydroxyphenyl)-propionic acid	Phenolic acids	Phenolic acids	501-97-3	B	306420	397890	351290	141160	124030	115620	298570	291880	299740	47387	46832	51282	N.D.	N.D.	N.D.	C01744	--
mws0851	143.11	143.11	166.097	C8H15NaO2	[M-Na]-	Sodium Valproate	Others	Others	1069-66-5	B	1302900	1347000	1327200	493990	565140	583210	443520	439680	491700	549770	565120	544880	412600	414580	398640	--	--
NK10253223	168.06	94.06	167.058	C8H9NO3	[M+H]+	2-Amino-3-methoxybenzoic acid	Phenolic acids	Phenolic acids	3177-80-8	B	28908	21152	29670	29725	30015	22524	9488.3	8737.4	7217.4	40153	42843	37482	14507	13195	11554	C05831	ko00380
mws0028	167.03	108.02	168.042	C8H8O4	[M-H]-	Vanillic acid	Phenolic acids	Phenolic acids	121-34-6	B	71445	50495	57380	36163	31870	44863	17788	20461	22801	44588	31242	45501	6461.4	14370	8865	C06672	--
pme1292	167.1	123.04	168.042	C8H8O4	[M-H]-	Homogentisic acid	Phenolic acids	Phenolic acids	451-13-8	B	28043	32120	28534	11370	N.D.	N.D.	N.D.	N.D.	N.D.	N.D.	N.D.	N.D.	N.D.	N.D.	N.D.	C00544	ko00130,ko00350,ko01100
mws1013	177.02	133.2	178.027	C9H6O4	[M-H]-	Esculetin	Lignans and Coumarins	Coumarins	305-01-1	B	459320	430130	472580	185600	223890	226780	923520	757070	772430	144390	201360	165970	101520	80042	72166	C09263	--
mws0009	179.07	91	178.063	C10H10O3	[M+H]+	Coniferaldehyde	Phenolic acids	Phenolic acids	20649-42-7	B	48128	58306	67927	66690	57607	51952	N.D.	N.D.	N.D.	4631.5	9694.4	5091.1	N.D.	N.D.	N.D.	C02666	ko00940,ko01100,ko01110
mws1195	179.07	147.1	178.063	C10H10O3	[M+H]+	p-Coumaric acid methyl ester	Phenolic acids	Phenolic acids	3943-97-3	B	775140	761500	758540	1316200	1331600	1349300	502740	469310	485880	2256500	2094000	2096400	734940	788090	740970	--	--
pmb2795	177	145	178.063	C10H10O3	[M-H]-	4-Methoxycinnamic acid	Phenolic acids	Phenolic acids	830-09-1	B	528850	514560	503590	936870	897690	959320	427700	412810	395870	1844500	1713600	1757300	607570	616700	596980	--	--
mws2212	179.03	135.05	180.042	C9H8O4	[M-H]-	Caffeic acid	Phenolic acids	Phenolic acids	331-39-5	A	6722200	7118400	7580800	1590700	1874200	1692100	217900	189770	214670	89182	88883	93730	N.D.	N.D.	N.D.	C01197	ko00940,ko01100,ko01110
mws0093	179.07	146	180.079	C10H12O3	[M-H]-	Coniferyl alcohol	Phenolic acids	Phenolic acids	458-35-5	B	43667	46449	52982	50230	62140	43755	73001	57428	52149	41802	43979	25974	N.D.	N.D.	N.D.	C00590	ko00940,ko00998,ko01100,ko01110
mws0250	182.08	136.1	181.074	C9H11NO3	[M+H]+	L-Tyrosine	Others	Others	60-18-4	A	6308600	6147200	6480800	8122500	12572000	11694000	24041000	22231000	23240000	12739000	12371000	11523000	1973700	2164700	2624500	C00082	ko00130,ko00261,ko00350,ko00360,ko00400,ko00460,ko00730,ko00940,ko00950,ko00965,ko00966,ko00970,ko00998,ko01100,ko01110,ko01210,ko01230
mws1350	181.05	151	182.058	C9H10O4	[M-H]-	Syringaldehyde; 4-Hydroxy-3,5-Dimethoxybenzaldehyde	Phenolic acids	Phenolic acids	134-96-3	B	134420	110680	112600	139990	98879	121750	59137	42779	47198	31005	27863	28431	10348	5679.5	8180.3	--	--
mws0117	181.05	122	182.058	C9H10O4	[M-H]-	Homovanillic acid; 4-Hydroxy-3-methoxyphenylacetic acid	Phenolic acids	Phenolic acids	306-08-1	B	127190	111120	138800	131440	152700	106270	N.D.	N.D.	N.D.	N.D.	N.D.	N.D.	N.D.	N.D.	N.D.	C05582	ko00350,ko01100
HJN037	183.03	124.02	184.037	C8H8O5	[M-H]-	4-O-Methylgallic Acid	Phenolic acids	Phenolic acids	4319-02-2	B	87597	92393	99840	20439	25899	39062	N.D.	N.D.	N.D.	N.D.	N.D.	N.D.	N.D.	N.D.	N.D.	--	--
pme0309	183.03	124	184.037	C8H8O5	[M-H]-	3-O-Methylgallic Acid	Tannins	Tannin	3934-84-7	B	54741	52699	44084	39373	50492	41855	N.D.	N.D.	N.D.	N.D.	N.D.	N.D.	N.D.	N.D.	N.D.	C05616	--
Lmyn002788	183.03	124.02	184.037	C8H8O5	[M-H]-	Methyl gallate	Tannins	Tannin	99-24-1	B	35838	49299	32561	46052	44269	38235	N.D.	N.D.	N.D.	N.D.	N.D.	N.D.	N.D.	N.D.	N.D.	--	--
pmb1754	184	125	184.073	C5H15NO4P+	[M]+	O-Phosphocholine	Alkaloids	Alkaloids	107-73-3	B	15936	12833	6559.5	193350	183580	185210	2437800	2380700	2653400	593120	636100	654250	295320	289500	273940	C00588	ko00564,ko01100
Hmgp002327	188.07	118.06	187.063	C11H9O2N	[M+H]+	3-amino-2-naphthoic acid	Alkaloids	Phenolamine	-	A	2787200	2762400	2722500	9981000	9370500	9406700	27655000	26364000	26413000	10333000	10762000	10754000	759820	776660	693430	--	--
Smcp001137	188.07	118.06	187.063	C11H9NO2	[M+H]+	naphthisoxazol A	Others	Others	-	A	2675900	2686400	2759300	10373000	9266500	9493400	26863000	26737000	25579000	10840000	10781000	10517000	780130	767570	785130	--	--
pmn001492	187.1	123.1	188.041	C11H8O3	[M-H]-	Ayapin	Lignans and Coumarins	Coumarins	494-56-4	B	392930	377180	395560	271950	266560	268660	1192200	1301000	1388500	1747500	2142700	2073000	401750	1144200	1156600	C18078	--
pmn001380	187.1	169.09	188.105	C9H16O4	[M-H]-	Eucommiol	Others	Others	55930-44-4	A	823160	779220	790730	614040	609400	602340	2825200	3000100	2927800	3119400	4429900	4404000	873070	2389500	2493700	C17878	--
pme2244	190.09	118.07	189.07	C11H11NO2	[M+H]+	3-Indolepropionic acid	Alkaloids	Plumerane	830-96-6	B	4938.5	4123.8	5677.7	4745.8	6285.4	4439.7	10977	12496	13744	9436.2	12170	12286	12497	10709	15086	--	--
Hmjp002337	193.04	133.03	192.033	C10H8O4	[M+H]+	Isoscopoletin (6-Hydroxy-7-Methoxycoumarin)	Lignans and Coumarins	Coumarins	776-86-3	B	78016	94785	91457	75316	82596	94912	28264	24053	33283	150310	95503	136430	N.D.	N.D.	N.D.	C18079	--
Xmgn006542	193.05	133.03	194.057	C10H10O4	[M-H]-	Dimethyl Phthalate	Phenolic acids	Phenolic acids	131-11-3	B	92877	91685	90662	142440	143000	148990	29020	30852	33140	151270	144400	164320	12498	12815	15188	C11233	--
pme0422	193.06	134	194.058	C10H10O4	[M-H]-	Isoferulic Acid*	Phenolic acids	Phenolic acids	537-73-5	B	5344300	5479300	5611800	1832900	2083400	1937100	259680	102990	120690	42462	31542	16871	73571	71082	64821	C10470	--
Lmdn003756	193.05	135.05	194.058	C10H10O4	[M-H]-	Methyl caffeate	Phenolic acids	Phenolic acids	3843-74-1	B	8486.1	7026.3	14161	19841	16871	17771	1309.6	1134.8	2174.5	70653	63191	72441	9097	6055.2	10482	C10477	--
mws0014	193.05	134.01	194.058	C10H10O4	[M-H]-	Ferulic acid*	Phenolic acids	Phenolic acids	537-98-4	A	6690300	6373100	6805300	2316500	2306200	3110100	470660	239390	216620	N.D.	N.D.	N.D.	78043	78889	60917	C01494	ko00940,ko01100,ko01110
MWS20182	195.07	136.05	196.074	C10H12O4	[M-H]-	Dihydroferulic Acid	Others	Others	1135-23-5	B	241530	221700	175890	156230	166110	176230	N.D.	N.D.	N.D.	N.D.	N.D.	N.D.	N.D.	N.D.	N.D.	--	--
pmb2497	197	153	198.053	C9H10O5	[M-H]-	4-Hydroxy-3-methoxymandelate	Phenolic acids	Phenolic acids	55-10-7	B	85047	103140	89614	58931	65303	75288	23019	21824	24243	18019	22866	25057	32897	35864	40554	C05584	ko00350,ko01100
mws0027	197.05	123	198.053	C9H10O5	[M-H]-	Syringic acid	Phenolic acids	Phenolic acids	530-57-4	B	22809	22293	33139	19655	20859	9571	N.D.	N.D.	N.D.	N.D.	N.D.	N.D.	N.D.	N.D.	N.D.	C10833	--
pmb0130	203.12	144	202.111	C12H14N2O	[M+H]+	Acetryptine	Alkaloids	Phenolamine	3551-18-6	B	12582	6353.1	15304	14173	14621	15149	25558	23048	16908	16717	19380	13256	18957	17521	12019	--	--
mws0018	203.22	83	202.216	C10H26N4	[M+H]+	Spermine	Alkaloids	Phenolamine	71-44-3	B	11237000	12081000	10687000	12703000	13811000	14704000	15728000	16169000	15523000	15321000	14883000	15169000	15475000	14894000	14947000	C00750	ko00330,ko00410,ko00480,ko00770,ko01100
Zmbp002538	205.1	146.06	204.09	C11H12N2O2	[M+H]+	1-Methoxy-indole-3-acetamide	Alkaloids	Alkaloids	-	A	6991800	6778400	6709900	20443000	20693000	22123000	41742000	40845000	40783000	24164000	23041000	22915000	1856900	1854800	1880700	--	--
pmb0818	206.1	147.5	205.074	C11H11NO3	[M+H]+	Methoxyindoleacetic acid	Alkaloids	Plumerane	3471-31-6	B	18477	14440	15775	51831	51224	54804	169100	160590	167310	57451	64554	50405	2999.5	2892.7	5014.2	C05660	ko00380
Lmbn013410	205.16	189.13	206.167	C14H22O	[M-H]-	2,4-Di-Tert-Butylphenol*	Phenolic acids	Phenolic acids	96-76-4	A	181310	152050	156360	138320	135260	137960	125410	120760	125420	130040	120480	111080	141760	131290	134460	--	--
Lmln010063	205.16	189.13	206.167	C14H22O	[M-H]-	2,6-Di-tert-butylphenol*	Phenolic acids	Phenolic acids	128-39-2	A	192720	154720	161220	137270	146490	140340	132230	122990	130600	140450	116670	118170	143760	133860	136410	--	--
mws1014	209.04	149.1	208.037	C10H8O5	[M+H]+	Fraxetin (7,8-Dihydroxy-6-methoxycoumarin)	Lignans and Coumarins	Coumarins	574-84-5	B	N.D.	N.D.	N.D.	N.D.	N.D.	N.D.	N.D.	N.D.	N.D.	N.D.	N.D.	N.D.	N.D.	N.D.	N.D.	C09265	--
Hmcp007916	209.08	163.07	208.074	C11H12O4	[M+H]+	3-Methyl-6-methoxy-8-hydroxy-3,4-dihydroisocoumarin	Lignans and Coumarins	Coumarins	6803-02-7	B	9014.2	11439	11100	190380	175260	238820	338150	295050	329220	48571	39212	49652	N.D.	N.D.	N.D.	--	--
pmb2620	207.07	133.1	208.074	C11H12O4	[M-H]-	3,4-Dimethoxycinnamic acid	Phenolic acids	Phenolic acids	14737-89-4	B	34457	37751	34924	35105	31310	34678	5037.4	6313.1	6950.5	9405.4	3791	3543.4	N.D.	N.D.	N.D.	--	--
pme3443	207.07	192	208.074	C11H12O4	[M-H]-	Sinapinaldehyde	Phenolic acids	Phenolic acids	4206-58-0	B	76864	78237	74124	45295	40953	47839	64409	42895	62850	92508	83088	76577	19420	11032	7219.1	C05610	ko00940,ko01100,ko01110
mws2184	207.07	135.1	208.074	C11H12O4	[M-H]-	Ethyl caffeate	Phenolic acids	Phenolic acids	102-37-4	B	36658	36873	34865	33032	41529	35950	6321.9	6265.8	3986.8	10081	5258.6	3984.7	N.D.	N.D.	N.D.	--	--
mws1212	209.08	177.3	208.074	C11H12O4	[M+H]+	Methyl ferulate	Phenolic acids	Phenolic acids	2309-07-1	B	662210	676440	623220	793500	823590	874100	461480	354010	352330	218200	195950	195390	24191	21105	17778	--	--
Lmbn004790	209.08	179.03	210.089	C11H14O4	[M-H]-	Methyl 3-(3-hydroxy-4-methoxyphenyl)propanoate	Phenolic acids	Phenolic acids	129150-61-4	B	33762	41757	30481	20292	18800	18869	4519.7	3008.7	5989.7	N.D.	N.D.	N.D.	7856	1891.9	3387.6	--	--
mws0677	219.11	160	218.106	C12H14N2O2	[M+H]+	N-Acetyl-5-hydroxytryptamine	Alkaloids	Alkaloids	1210-83-9	B	35271	36019	50183	153820	152010	182640	222790	230170	209780	196300	135590	138710	20457	15650	15130	C00978	ko00380,ko01100
mws4085	223.06	193	224.068	C11H12O5	[M-H]-	Sinapic acid	Phenolic acids	Phenolic acids	530-59-6	B	13445	10460	7103.3	25811	23614	18712	7460.1	7464.9	5598.5	5610.2	3734.2	5612.8	N.D.	N.D.	N.D.	C00482	ko00940,ko01100,ko01110
MWSslk101	225.09	147.05	224.084	C15H12O2	[M+H]+	4-Hydroxychalcone	Flavonoids	Chalcones	20426-12-4	B	11849	7626.4	10567	7171.8	5819.2	8679.2	N.D.	N.D.	N.D.	8272.9	12087	16391	N.D.	N.D.	N.D.	C14231	--
pmb0490	235.14	147.04	234.137	C13H18N2O2	[M+H]+	p-Coumaroylputrescine	Alkaloids	Phenolamine	34136-53-3	A	15458000	14979000	14474000	10663000	10897000	11299000	236280	207800	283460	6990.5	4350.7	4853.8	46710	42876	51179	C18326	ko00330,ko01100
pme0428	237.08	103	238.084	C12H14O5	[M-H]-	3,4,5-Trimethoxycinnamic acid	Phenolic acids	Phenolic acids	90-50-6	B	32816	32543	35227	45645	38150	43259	N.D.	N.D.	N.D.	N.D.	N.D.	N.D.	N.D.	N.D.	N.D.	--	--
pmn001320	237.08	163.04	238.084	C12H14O5	[M-H]-	1-O-p-Cumaroylglycerol	Phenolic acids	Phenolic acids	106055-11-2	A	29953000	29971000	28826000	14227000	15021000	13184000	904130	815300	676260	637550	733000	562590	468830	466240	515520	--	--
mws1383	243.09	145	242.08	C12H10N4O2	[M+H]+	Lumichrome	Alkaloids	Alkaloids	1086-80-2	B	63748	55502	67007	70944	74830	77521	104710	127780	89988	52020	46281	43252	60094	49754	79268	C01727	ko00740
mws1108	249.2	150	248.189	C15H24N2O	[M+H]+	Sophoridine	Alkaloids	Alkaloids	6882-68-4	B	4920500	4111100	3843700	2645400	2822000	2517700	72371	66258	72773	N.D.	N.D.	N.D.	N.D.	N.D.	N.D.	--	--
pmb0323	251.14	163.04	250.132	C13H18N2O3	[M+H]+	N-Caffeoylputrescine	Alkaloids	Phenolamine	29554-26-5	B	54504000	53257000	54125000	53840000	57748000	55437000	3008700	2591600	3148300	34407	34889	31836	23632	50700	71263	C03002	--
Lmmp001410	253.15	165.05	252.147	C13H20N2O3	[M+H]+	Dihydrocaffeoylputrescine	Alkaloids	Phenolamine	-	B	5911700	6502700	6625500	4223000	4721300	4502200	87479	79118	86571	12662	12990	10692	5551.8	8226.1	8386.2	--	--
Cmpp007319	261.11	189.06	260.105	C15H16O4	[M+H]+	7-Methoxy-5-Prenyloxycoumarin	Lignans and Coumarins	Coumarins	35590-41-1	B	5567.1	3518.2	4393.5	4389.5	5137.1	6508.5	3330.7	4737.9	4794.4	3684.8	3804.3	2532.4	7771.1	3592.2	4749	--	--
pmp000628	261.16	243.15	260.152	C15H20N2O2	[M+H]+	9α-Hydroxysophoramine	Alkaloids	Alkaloids	-	B	1530100	1557000	1370000	647890	765460	709840	131680	158580	87800	376190	358780	370890	N.D.	N.D.	N.D.	--	--
Lmlp003161	265.15	177.06	264.147	C14H20N2O3	[M+H]+	N-Feruloylputrescine	Alkaloids	Phenolamine	501-13-3	A	4827500	5051200	5434100	3929200	4080800	4047800	493420	449620	498040	2683.1	3844.4	3282	14708	13670	13825	C10497	ko00330,ko01100
Lmmp002013	267.17	179.07	266.163	C14H22N2O3	[M+H]+	Dihydroferuloylputrescine	Alkaloids	Phenolamine	-	B	4279100	4463700	4476300	3567400	3663200	3716000	400750	364660	432930	N.D.	N.D.	N.D.	11376	10688	11347	--	--
Zmjp000966	268.11	136.06	267.097	C10H13N5O4	[M+H]+	Vidarabine	Others	Others	5536-17-4	A	8041500	7411300	7502800	1827600	2077600	1958300	135100	149700	114640	804850	579140	584710	43318	49687	57079	--	--
pmp000086	269.1	177.05	268.095	C13H16O6	[M+H]+	1-Feruloyl-sn-glycerol	Phenolic acids	Phenolic acids	-	A	10758000	9832100	10314000	10259000	10391000	10336000	1609600	1564400	1449900	2454400	2074200	2475200	396590	397480	438890	--	--
pmp000087	269.1	177.05	268.095	C13H16O6	[M+H]+	2-Feruloyl-sn-glycerol	Phenolic acids	Phenolic acids	-	A	1424100	1370000	1483600	1365400	1631800	1734700	39490	65794	49711	261710	253360	271590	14615	15816	22150	--	--
Lmhn001650	269.03	137.02	270.038	C11H10O8	[M-H]-	p-Hydroxybenzoyltartaric acid	Phenolic acids	Phenolic acids	-	B	161920	166620	162080	39074	49069	42979	N.D.	N.D.	N.D.	N.D.	N.D.	N.D.	N.D.	N.D.	N.D.	--	--
mws1659	269.05	225	270.053	C15H10O5	[M-H]-	Emodin*	Quinones	Anthraquinone	518-82-1	A	434490	427140	428720	47331	48975	54268	N.D.	N.D.	N.D.	3983.8	N.D.	N.D.	N.D.	N.D.	N.D.	C10343	--
Zmdn007764	269.05	225	270.053	C15H10O5	[M-H]-	isoemodin*	Quinones	Anthraquinone	-	A	471640	458450	469950	50712	56116	58628	N.D.	N.D.	N.D.	4392.5	N.D.	N.D.	N.D.	N.D.	N.D.	--	--
Lmmp005125	271.1	167.03	270.089	C16H14O4	[M+H]+	Pinostrobin Chalcone	Flavonoids	Chalcones	18956-15-5	B	1690.7	2218.5	1520.1	N.D.	N.D.	N.D.	8204.3	8690.6	5632.9	13663	10529	10191	3505.9	10463	8204.9	--	--
pme0376	271.06	151	272.068	C15H12O5	[M-H]-	Naringenin (5,7,4'-Trihydroxyflavanone)	Flavonoids	Dihydroflavone	480-41-1	A	141370	137130	142660	30164	35797	35568	33797	44268	30502	13339	12922	19075	N.D.	N.D.	N.D.	C00509	ko00941,ko00943,ko01100,ko01110
pme2960	273.08	153	272.068	C15H12O5	[M+H]+	Naringenin chalcone	Flavonoids	Chalcones	73692-50-9	B	263470	256200	247400	56574	59659	65078	51282	71568	42588	13997	15531	23409	N.D.	N.D.	N.D.	C06561	ko00941,ko01100,ko01110
pme3475	273.08	153	272.068	C15H12O5	[M+H]+	Butin	Flavonoids	Dihydroflavone	492-14-8	B	265020	261990	252650	50758	57000	66076	53914	64331	42343	13013	16453	22280	N.D.	N.D.	N.D.	C09614	ko00941
mws0914	271.06	151	272.068	C15H12O5	[M-H]-	Pinobanksin	Flavonoids	Dihydroflavonol	548-82-3	A	170090	159530	153730	35863	39136	39101	43379	50797	34092	11705	12978	19788	N.D.	N.D.	N.D.	C09826	ko00941
pme1201	273.08	167	274.084	C15H14O5	[M-H]-	Phloretin	Flavonoids	Chalcones	60-82-2	B	19584	26061	20664	N.D.	N.D.	N.D.	N.D.	N.D.	N.D.	N.D.	N.D.	N.D.	N.D.	N.D.	N.D.	C00774	ko00941,ko01110
pmb0508	277.17	147.04	276.159	C14H20N4O2	[M+H]+	p-Coumaroylagmatine	Alkaloids	Phenolamine	7295-86-5	B	1626300	1764100	1706500	968370	1001500	995000	6294.8	4103.7	3365.8	N.D.	N.D.	N.D.	4843.7	3483.8	5904.9	C04498	ko00330,ko01100
Lmxp011770	279.16	149.02	278.152	C16H22O4	[M+H]+	Diisobutyl phthalate*	Phenolic acids	Phenolic acids	84-69-5	A	14423000	13518000	13772000	14137000	13956000	15659000	13382000	12954000	13929000	13387000	13018000	12790000	14008000	13740000	13638000	C15205	--
MWSmce341	279.16	149.03	278.152	C16H22O4	[M+H]+	Butyl isobutyl phthalate	Others	Others	17851-53-5	A	14120000	15315000	15710000	15588000	15151000	16692000	14315000	15726000	14481000	15098000	14546000	13469000	14886000	15207000	14583000	--	--
Lmlp012720	279.16	149.02	278.152	C16H22O4	[M+H]+	Dibutyl phthalate*	Phenolic acids	Phenolic acids	84-74-2	A	13139000	13637000	12494000	14187000	14344000	14994000	12066000	13528000	13367000	13050000	13038000	11835000	14028000	12998000	13246000	C14214	--
pmp001133	279.23	173.13	278.193	C17H28NO2+	[M+H]+	N-Methyldendrobine	Alkaloids	Sesquiterpene alkaloids	-	A	3111300	3167500	3049600	1353000	1406100	1407500	2596800	2455500	2639700	3483500	3183700	3162000	2318600	2358000	2376200	--	--
Lmhn002926	279.05	163.04	280.058	C13H12O7	[M-H]-	p-Coumaroylmalic acid	Phenolic acids	Phenolic acids	-	B	N.D.	N.D.	N.D.	N.D.	N.D.	N.D.	690790	658560	644660	91729	71473	66003	N.D.	N.D.	N.D.	--	--
Zmzp005934	284.3	102.09	283.288	C18H37NO	[M+H]+	Stearamide	Alkaloids	Alkaloids	124-26-5	B	19681	61664	41708	42154	61937	47360	801310	62656	47802	105470	86385	59072	66261	48286	50256	C13846	--
mws1628	283.03	239	284.024	C15H8O6	[M-H]-	Rhein	Quinones	Anthraquinone	478-43-3	B	11118	7624.2	7230.8	41263	47782	43172	93308	99970	99844	205170	215960	220250	14320	14437	22647	C10401	--
Zmdn006903	283.06	240.04	284.068	C16H12O5	[M-H]-	6-Methylaloe emodin	Quinones	Quinones	-	A	5073300	5404900	5079900	487900	624610	595450	9765.9	4743.4	2298	10512	N.D.	N.D.	N.D.	N.D.	N.D.	--	--
MWSHY0123	285.08	270.06	284.068	C16H12O5	[M+H]+	Wogonin (5,7-Dihydroxy-8-Methoxyflavone)	Flavonoids	Flavonoid	632-85-9	B	1347400	1455000	1362400	125960	142560	138360	N.D.	N.D.	N.D.	N.D.	N.D.	N.D.	N.D.	N.D.	N.D.	C10197	--
MWSHY0114	285.08	242.06	284.068	C16H12O5	[M+H]+	Acacetin	Flavonoids	Flavonoid	480-44-4	B	54163	64162	56771	4221.5	5264	5709.7	N.D.	N.D.	N.D.	N.D.	N.D.	N.D.	N.D.	N.D.	N.D.	C01470	ko00944
pme3250	285.08	270	284.068	C16H12O5	[M+H]+	Biochanin A	Flavonoids	Isoflavones	491-80-5	B	1381900	1583400	1466100	124340	153180	148410	N.D.	N.D.	N.D.	N.D.	N.D.	N.D.	N.D.	N.D.	N.D.	C00814	ko00943,ko01100,ko01110
mws0918	283.06	268	284.068	C16H12O5	[M-H]-	Prunetin (5,4'-Dihydroxy-7-methoxyisoflavone)	Flavonoids	Isoflavones	552-59-0	A	305180	331850	333050	30196	35048	38032	N.D.	N.D.	N.D.	N.D.	N.D.	N.D.	N.D.	N.D.	N.D.	C10521	ko00943
mws0129	285.08	270	284.068	C16H12O5	[M+H]+	Genkwanin (Apigenin 7-methyl ether)	Flavonoids	Flavonoid	437-64-9	B	1659300	1941900	1810400	166070	188300	185700	N.D.	N.D.	N.D.	3171.9	N.D.	N.D.	N.D.	N.D.	N.D.	C10046	--
Zmxp004471	287.06	153.02	286.048	C15H10O6	[M+H]+	Thunberginol B	Lignans and Coumarins	Coumarins	147666-81-7	A	60888	75169	63363	70428	123820	104330	N.D.	N.D.	N.D.	N.D.	N.D.	N.D.	N.D.	N.D.	N.D.	--	--
mws1068	285.04	151	286.048	C15H10O6	[M-H]-	Kaempferol (3,5,7,4'-Tetrahydroxyflavone)	Flavonoids	Flavonols	520-18-3	B	10914	11378	13970	N.D.	N.D.	N.D.	N.D.	N.D.	N.D.	N.D.	N.D.	N.D.	N.D.	N.D.	N.D.	C05903	ko00941,ko00944,ko01100,ko01110
pmn001511	285.1	123	286.105	C13H18O7	[M-H]-	3-Hydroxy-5-Methylphenol-1-O-Glucoside	Phenolic acids	Phenolic acids	-	A	705660	748930	669740	2226600	2173900	2254100	6520200	7139000	7392700	14749000	14953000	14091000	2717900	2874600	3246800	--	--
pmp000727	288.13	177.05	287.127	C15H17N3O3	[M+H]+	Feruloylhistamine	Alkaloids	Phenolamine	94848-18-7	B	26192	29633	31841	41851	34051	38493	28860	29625	35453	20839	18706	21304	6566.8	5557.2	7598.2	--	--
mws1094	287.06	259	288.063	C15H12O6	[M-H]-	Aromadendrin (Dihydrokaempferol)	Flavonoids	Dihydroflavonol	480-20-6	A	231550	213610	227230	53303	55636	54337	N.D.	N.D.	N.D.	4827.8	5440.2	4525.6	N.D.	N.D.	N.D.	C00974	ko00941,ko01100,ko01110
mws0064	287.06	135	288.063	C15H12O6	[M-H]-	Eriodictyol (5,7,3',4'-Tetrahydroxyflavanone)	Flavonoids	Dihydroflavone	552-58-9	B	69821	66506	72250	16777	16848	17001	N.D.	N.D.	N.D.	N.D.	N.D.	N.D.	N.D.	N.D.	N.D.	C05631	ko00941,ko01100,ko01110
pme0460	291.09	139.04	290.079	C15H14O6	[M+H]+	Epicatechin	Flavonoids	Flavanols	490-46-0	B	50388	67758	42294	14534	8554.4	5824.4	N.D.	N.D.	N.D.	N.D.	N.D.	N.D.	N.D.	N.D.	N.D.	C09727	ko00941,ko01100,ko01110
pmb0494	295.17	207.07	294.158	C15H22N2O4	[M+H]+	Sinapoylputrescine	Alkaloids	Phenolamine	70185-57-8	B	48803	52311	51906	45929	52634	50419	N.D.	N.D.	N.D.	N.D.	N.D.	N.D.	N.D.	N.D.	N.D.	--	--
Lmmn006306	293.21	293.21	294.219	C18H30O3	[M-H]-	Machilusolide D	Others	Others	-	A	35202000	36619000	33920000	17766000	17873000	18285000	5149300	4825800	5346700	11191000	8834600	7620900	6531700	7969400	7839800	--	--
Zmwp002855	298.09	136.06	297.1	C17H15NO4	[M+H]+	Oxoassoanine N-oxide	Alkaloids	Alkaloids	-	A	22061000	20753000	22428000	7789600	8405900	8457100	17143000	17765000	18139000	20834000	19805000	20938000	21126000	18643000	18517000	--	--
mws0058	299.06	284	300.063	C16H12O6	[M-H]-	Diosmetin (5,7,3'-Trihydroxy-4'-methoxyflavone)	Flavonoids	Flavonoid	520-34-3	B	101670	104770	106670	29791	35590	35460	N.D.	N.D.	N.D.	N.D.	N.D.	N.D.	N.D.	N.D.	N.D.	C10038	--
Zmhp003514	301.07	286.05	300.063	C16H12O6	[M+H]+	6,7,8-Tetrahydroxy-5-methoxyflavone	Flavonoids	Flavonoid	-	B	154510	136390	152320	34639	41101	40886	N.D.	N.D.	N.D.	N.D.	N.D.	N.D.	N.D.	N.D.	N.D.	--	--
pmp000548	301.07	286.04	300.063	C16H12O6	[M+H]+	Pratensein	Flavonoids	Isoflavones	2284-31-3	B	143490	150350	151770	31552	43110	40150	N.D.	N.D.	N.D.	N.D.	N.D.	N.D.	N.D.	N.D.	N.D.	C10520	ko00943
Lmjp004941	301.07	286.05	300.063	C16H12O6	[M+H]+	Rhamnocitrin (7-Methylkaempferol)	Flavonoids	Flavonoid	569-92-6	B	139700	161100	136910	32334	46174	37174	N.D.	N.D.	N.D.	N.D.	N.D.	N.D.	N.D.	N.D.	N.D.	C17059	--
Zmhn001358	299.08	137.02	300.084	C13H16O8	[M-H]-	4-O-Glucosyl-4-hydroxybenzoic acid	Phenolic acids	Phenolic acids	-	B	74393	59631	63901	214380	193890	201480	360000	268830	284330	253170	222660	185990	47442	39945	37975	--	--
Zmhn001926	299.08	137.02	300.084	C13H16O8	[M-H]-	1-O-Salicyl-D-glucose	Phenolic acids	Phenolic acids	60517-74-0	B	66861	71303	63931	193050	188050	212830	339030	321430	286430	250640	243480	223240	48680	50554	39168	--	--
pmb3142	299.1	137.1	300.085	C13H16O8	[M-H]-	Salicylic acid-2-O-glucoside	Phenolic acids	Phenolic acids	10366-91-3	B	172050	165820	177750	444660	463240	403630	272420	269860	301680	761640	655000	564340	187180	211250	215010	--	--
Hmtn001302	299.08	137.02	300.085	C13H16O8	[M-H]-	Glucosyloxybenzoic acid	Phenolic acids	Phenolic acids	-	B	64388	63266	67052	213290	195150	205090	346850	298940	300640	277010	215670	204880	48211	42359	44496	--	--
pmc1990	299.1	223.1	300.1	C17H16O5	[M-H]-	4'-Hydroxy-5,7-dimethoxyflavanone	Flavonoids	Flavanols	-	B	1878000	2016400	2030500	2019400	2060300	1850800	2695900	2282300	2684400	3724800	4534900	3767600	4746400	4202400	4762700	--	--
mws2367	299.11	119	300.121	C14H20O7	[M-H]-	Salidroside	Phenolic acids	Phenolic acids	10338-51-9	B	4937.5	6433.6	5592.5	13035	14753	11996	3382.9	3866.7	6251	3603.1	5172.8	2492.6	N.D.	N.D.	N.D.	C06046	ko00350,ko01100
Zmpp002571	303.05	257.05	302.043	C15H10O7	[M+H]+	Robinetin	Flavonoids	Flavonoid	490-31-3	B	309510	339700	335510	43289	57732	37126	N.D.	N.D.	N.D.	N.D.	N.D.	N.D.	N.D.	N.D.	N.D.	C10177	--
pme2954	303.05	137.02	302.043	C15H10O7	[M+H]+	Quercetin	Flavonoids	Flavonols	117-39-5	B	133080	146610	218810	23947	25826	20911	N.D.	N.D.	N.D.	N.D.	N.D.	N.D.	N.D.	N.D.	N.D.	C00389	ko00941,ko00944,ko01100,ko01110
mws1033	303.09	153.02	302.079	C16H14O6	[M+H]+	Homoeriodictyol	Flavonoids	Dihydroflavone	446-71-9	B	13986	12443	12317	3755.4	4413.7	5979.5	2738.6	2409.5	1948.2	N.D.	N.D.	N.D.	N.D.	N.D.	N.D.	C09756	ko00941
Cmsp004086	303.09	229.08	302.079	C16H14O6	[M+H]+	Dihydrokaempferide	Flavonoids	Flavonols	137225-59-3	B	409780	429450	367700	640770	578330	520000	N.D.	N.D.	N.D.	N.D.	N.D.	N.D.	N.D.	N.D.	N.D.	--	--
mws0463	301.07	164	302.079	C16H14O6	[M-H]-	Hesperetin	Flavonoids	Dihydroflavone	520-33-2	B	4507.7	5074.9	4378.5	1256.7	1670.3	1663.1	419.55	791.38	698.27	N.D.	N.D.	N.D.	N.D.	N.D.	N.D.	C01709	ko00941
Hmsn002598	301.09	139.04	302.1	C13H18O8	[M-H]-	Salirepin	Phenolic acids	Phenolic acids	26652-12-0	B	29552	36058	36134	132620	143590	134260	2122100	1893500	2519500	901100	985890	899890	140220	151820	148700	--	--
MWSslk208	301.22	301.22	302.225	C20H30O2	[M-H]-	Kaurenoic Acid	Terpenoids	Ditepenoids	6730-83-2	A	36765000	35860000	32152000	29370000	31474000	33938000	18190000	14479000	14609000	32742000	25736000	25841000	2395900	2169300	2192900	C11874	ko00904,ko01100,ko01110
Cmmn013275	301.22	301.22	302.225	C20H30O2	[M-H]-	Isopimaric acid	Terpenoids	Ditepenoids	5835-26-7	A	35914000	34921000	31154000	27777000	29855000	32296000	17611000	15772000	14571000	30436000	25417000	24282000	2190900	1886700	1850200	--	--
mws0044	303.05	125.02	304.058	C15H12O7	[M-H]-	Dihydroquercetin(Taxifolin)	Flavonoids	Dihydroflavonol	480-18-2	B	146050	144450	135630	46499	34929	35538	14117	10218	16947	31174	25502	33148	N.D.	11550	13953	C01617	ko00941,ko01100,ko01110
pmb0496	307.18	177.05	306.169	C15H22N4O3	[M+H]+	N-Feruloylagmatine	Alkaloids	Phenolamine	-	A	1767900	1822100	1788000	1396300	1399100	1427700	225690	167600	176910	N.D.	N.D.	N.D.	N.D.	N.D.	N.D.	C18325	ko00330,ko01100
pmp000804	313.14	277.2	312.136	C19H20O4	[M+H]+	Isobavachalcone D	Flavonoids	Chalcones	-	B	N.D.	N.D.	N.D.	7120.4	9195.7	5999.6	13152	14155	14315	11964	13010	12845	3667.1	7849.6	7314.1	--	--
Cmzp002057	315.12	255.1	314.1	C14H18O8	[M+H]+	6-O-Acetylarbutin	Phenolic acids	Phenolic acids	10338-88-2	B	N.D.	N.D.	N.D.	N.D.	N.D.	N.D.	60309	64835	57556	3551.9	5236.4	3866.9	N.D.	N.D.	N.D.	--	--
Lmmn002179	313.09	107.05	314.1	C14H18O8	[M-H]-	Methyl salicylate-2-O-glucoside	Phenolic acids	Phenolic acids	10019-60-0	B	5642.7	5438.9	9054.2	16459	16524	16142	30804	33329	34750	27938	29776	30855	3347	3036.2	3841.3	--	--
Lmyn002403	313.09	101.02	314.1	C14H18O8	[M-H]-	Mandelic acid-β-glucoside	Phenolic acids	Phenolic acids	-	B	7562.6	7878.5	5693.1	11910	15143	10490	18911	19529	19244	15930	16523	15877	7380.3	6554.1	8007.8	--	--
Lmdp003808	317.07	302.04	316.058	C16H12O7	[M+H]+	Azaleatin (5-O-Methylquercetin)	Flavonoids	Flavonols	529-51-1	B	932970	1272300	885840	1356100	1256600	1630800	N.D.	N.D.	N.D.	N.D.	N.D.	N.D.	N.D.	N.D.	N.D.	C10022	--
mws0066	315.05	151	316.058	C16H12O7	[M-H]-	Isorhamnetin	Flavonoids	Flavonols	480-19-3	B	88660	100760	122670	24709	33295	27470	N.D.	N.D.	N.D.	N.D.	N.D.	N.D.	N.D.	N.D.	N.D.	C10084	--
pmn001367	315.07	153.02	316.079	C13H16O9	[M-H]-	Protocatechuic acid-4-O-glucoside	Phenolic acids	Phenolic acids	-	B	31854	30449	40475	43474	39844	29577	25317	41150	39406	N.D.	N.D.	N.D.	14274	9385.1	5022.4	--	--
pmb2871	315.07	153	316.079	C13H16O9	[M-H]-	1-O-Gentisoyl-D-glucoside	Phenolic acids	Phenolic acids	23445-11-6	B	40443	45978	55389	64568	51963	32288	40318	59506	78897	N.D.	N.D.	21416	19394	14291	13370	--	--
Hmtn001120	315.11	153.06	316.116	C14H20O8	[M-H]-	5-(2-Hydroxyethyl)-2-O-glucosylphenol	Phenolic acids	Phenolic acids	-	B	35640	47500	34479	135960	130600	139840	294840	316090	289100	731730	728480	729690	227490	302700	395710	--	--
pmn001553	315.11	153.1	316.116	C14H20O8	[M-H]-	Cimidahurinine	Phenolic acids	Phenolic acids	142542-89-0	A	48210	47595	43247	175340	159330	170520	378950	307420	370050	952680	1004300	835430	360890	409640	427530	--	--
Zmtn001661	315.11	153.02	316.116	C14H20O8	[M-H]-	Vanilloloside	Others	Others	74950-96-2	B	29358	32421	46432	34066	34126	23497	35267	28916	37305	N.D.	N.D.	N.D.	13873	11055	8695.3	--	--
pme3459	317.21	299	316.204	C20H28O3	[M+H]+	Cafestol	Terpenoids	Ditepenoids	469-83-0	B	N.D.	N.D.	N.D.	N.D.	N.D.	N.D.	N.D.	N.D.	N.D.	182930	196090	213970	N.D.	N.D.	N.D.	C09066	--
Hmgp001996	319.05	273.04	318.039	C15H10O8	[M+H]+	Quercetagetin	Flavonoids	Flavonols	90-18-6	A	9149300	8499000	8332300	1136000	1404200	1302000	N.D.	N.D.	N.D.	N.D.	N.D.	N.D.	N.D.	N.D.	N.D.	C10122	--
Hmdp009461	319.13	107.05	318.124	C21H18O3	[M+H]+	Shancidin	Quinones	PhenAnthraquinones	-	B	14522	13906	15816	12125	11898	14959	16444	16739	16646	14854	17491	12069	14678	13712	13122	--	--
pmp000970	319.23	301.2	318.219	C20H30O3	[M+H]+	Hispanolone	Terpenoids	Ditepenoids	18676-07-8	B	429530	399180	392710	307510	309070	313110	753780	710950	755390	1015800	821490	782720	583720	645880	601460	--	--
pmb0751	321.1	147.3	320.09	C16H16O7	[M+H]+	Trans-5-O-(p-Coumaroyl)shikimate	Phenolic acids	Phenolic acids	-	B	1426600	1653100	1308300	1423700	1303900	1307900	132250	114080	103500	61360	59241	53980	11404	N.D.	N.D.	C02947	ko00940,ko00941,ko00945,ko01100,ko01110
pmb3075	319	145.1	320.09	C16H16O7	[M-H]-	3-O-p-Coumaroylshikimic acid	Phenolic acids	Phenolic acids	-	B	224040	210800	216700	155920	130780	138770	N.D.	N.D.	N.D.	N.D.	N.D.	N.D.	N.D.	N.D.	N.D.	--	--
mws4114	323.13	123.04	322.121	C20H18O4	[M+H]+	3,4-Didehydroglabridin	Others	Others	214283-58-6	B	13351	8852.6	10325	3129.6	4621.8	6094.5	N.D.	N.D.	N.D.	N.D.	N.D.	N.D.	N.D.	N.D.	N.D.	--	--
Lmbp003825	325.09	163.04	324.085	C15H16O8	[M+H]+	Skimmin (7-Hydroxycoumarin-7-O-glucoside)	Lignans and Coumarins	Coumarins	93-39-0	B	1635700	1906000	1632200	495240	536680	594860	155000	203250	223670	N.D.	N.D.	N.D.	N.D.	N.D.	N.D.	--	--
mws0983	326.31	62.06	325.298	C20H39NO2	[M+H]+	N-Oleoylethanolamine	Alkaloids	Alkaloids	111-58-0	B	350150	424720	460790	314750	334490	406220	72075	67055	72269	155140	108290	103550	32367	17488	18496	C20792	--
pmn001419	325.09	163.04	326.1	C15H18O8	[M-H]-	1-O-[(E)-p-Cumaroyl]-D-glucose	Phenolic acids	Phenolic acids	-	A	N.D.	N.D.	N.D.	16535	31187	28078	N.D.	N.D.	N.D.	100210	128950	123270	N.D.	N.D.	N.D.	--	--
Zmhn002301	325.09	163.04	326.1	C15H18O8	[M-H]-	p-Coumaric acid-4-O-glucoside	Phenolic acids	Phenolic acids	117405-48-8	A	N.D.	N.D.	31262	63892	81503	82034	276450	232270	294460	287130	316500	340470	144610	110500	111070	C06739	--
Jmwn002494	325.09	119.05	326.1	C15H18O8	[M-H]-	(2E)-3-[4-(β-D-glucopyranoside)-phenylacrylic]-acid	Phenolic acids	Phenolic acids	-	A	2815500	2448000	2389700	6353000	6447300	6746200	777720	821630	952550	2241900	2313200	2267100	82386	76821	92995	--	--
Smcp000882	328.13	310.12	327.132	C15H21NO7	[M+H]+	N-benzoyl-2-aminoethyl-β-D-glucopyranoside	Others	Others	-	B	2975600	3005800	2918300	1468300	1582500	1442900	2128200	2126800	2056600	121500	90593	83975	7419.9	3910.6	11398	--	--
Hmsn002272	327.11	165.05	328.116	C15H20O8	[M-H]-	Demethyl coniferin	Phenolic acids	Phenolic acids	-	B	16187	10880	16626	30455	35073	40611	N.D.	N.D.	N.D.	21480	19691	24750	N.D.	N.D.	N.D.	--	--
Lmcp005645	331.08	287.05	330.074	C17H14O7	[M+H]+	Quercetin-3,4'-Dimethyl Ether	Flavonoids	Flavonols	33429-83-3	B	171500	178920	173850	165720	177130	168280	N.D.	N.D.	N.D.	N.D.	N.D.	N.D.	N.D.	N.D.	N.D.	--	--
Lmtn002565	329.11	167.03	330.095	C14H18O9	[M-H]-	1-O-Vanilloyl-D-Glucose	Phenolic acids	Phenolic acids	-	B	107230	95577	110830	160810	188110	194160	N.D.	N.D.	N.D.	N.D.	N.D.	N.D.	N.D.	N.D.	N.D.	C20470	--
Lmmn003663	329.09	167.04	330.095	C14H18O9	[M-H]-	5-Glucosyloxy-2-Hydroxybenzoic acid methyl ester	Phenolic acids	Phenolic acids	-	B	122020	106010	117920	236140	239520	194450	N.D.	N.D.	N.D.	N.D.	N.D.	N.D.	N.D.	N.D.	N.D.	--	--
pmn001517	329.12	167	330.131	C15H22O8	[M-H]-	3,4,5-Trimethoxyphenyl-1-O-Glucoside	Phenolic acids	Phenolic acids	-	B	45003	49652	45850	110960	115530	105920	475540	508240	630260	1237000	1422000	1358600	476670	508730	502200	--	--
mws1003	331.05	151	332.053	C16H12O8	[M-H]-	Laricitrin	Flavonoids	Flavonols	53472-37-0	B	10988	6301.6	9611	N.D.	N.D.	N.D.	N.D.	N.D.	N.D.	N.D.	N.D.	N.D.	N.D.	N.D.	N.D.	C12633	ko00944
pmn001518	331.07	169.01	332.074	C13H16O10	[M-H]-	1-O-Galloyl-D-glucose	Tannins	Tannin	58511-73-2	B	N.D.	N.D.	N.D.	3749.5	3815.7	5002.8	N.D.	N.D.	N.D.	72280	66680	53262	4767.7	6755	8859.6	C01158	--
Hmln000873	331.07	169.01	332.075	C13H16O10	[M-H]-	2-O-Galloyl-D-glucose*	Tannins	Tannin	-	B	N.D.	N.D.	N.D.	4611.7	5892.9	N.D.	N.D.	N.D.	N.D.	49478	52248	51500	N.D.	N.D.	N.D.	--	--
Hmln000659	331.07	169.01	332.075	C13H16O10	[M-H]-	3-O-Galloyl-D-glucose*	Tannins	Tannin	-	B	N.D.	N.D.	N.D.	N.D.	N.D.	N.D.	N.D.	N.D.	N.D.	N.D.	N.D.	N.D.	18101	21037	20154	--	--
Lmmn001294	331.1	153.02	332.111	C14H20O9	[M-H]-	Koaburaside	Phenolic acids	Phenolic acids	41653-73-0	B	7892.6	6362.6	10954	14152	7787.9	9035.4	88017	111250	87002	52327	59521	63774	47035	52488	43526	--	--
pmb0382	339.09	177.2	338.079	C19H14O6	[M+H]+	O-Feruloyl 4-hydroxycoumarin	Lignans and Coumarins	Coumarins	-	A	4979500	4992200	6520500	10333000	10145000	9765700	N.D.	N.D.	N.D.	2737300	2040800	2759300	161660	120720	93445	--	--
pmb3074	337.09	191.05	338.1	C16H18O8	[M-H]-	5-O-p-Coumaroylquinic acid*	Phenolic acids	Phenolic acids	1899-30-5	A	27041	30385	31500	30484	38177	32466	24854	22852	22514	7234600	3463400	5123900	5026.8	7498.4	3228.6	C12208	ko00940,ko00941,ko00945,ko01110
pmn001421	337.09	191.05	338.1	C16H18O8	[M-H]-	3-O-p-Coumaroylquinic acid*	Phenolic acids	Phenolic acids	87099-71-6	A	14213	35767	30798	34615	37152	33478	20058	23528	14280	5408200	4748400	5386600	12284	N.D.	N.D.	--	--
Cmhp005227	339.11	177.05	338.1	C16H18O8	[M+H]+	4,8-Dihydroxy Naphthol-1-O-glucoside	Quinones	Quinones	-	A	5000500	4828500	4016400	2989400	2693300	3247600	2085000	2120200	1946700	270810	257980	247880	40022	37436	48971	--	--
Xmgp006913	341.14	137.06	340.131	C20H20O5	[M+H]+	2,4,2',4'-tetrahydroxy-3'-prenylchalcone	Flavonoids	Chalcones	-	B	122560	105950	123200	71645	86287	76161	54464	18946	22290	N.D.	N.D.	N.D.	N.D.	N.D.	N.D.	--	--
Lmsn002548	341.09	161.02	342.095	C15H18O9	[M-H]-	1-O-Caffeoyl-β-D-glucose	Phenolic acids	Phenolic acids	14364-08-0	A	361050	362250	373800	205180	229840	204540	17185	17040	19880	191480	202200	196460	12538	17418	13103	C10433	--
pmn001420	341.09	179.04	342.095	C15H18O9	[M-H]-	1-O-[(E)-Caffeoyl]-D-glucose*	Phenolic acids	Phenolic acids	-	A	1337100	1383500	1256300	2350100	2033800	2085900	2119400	1840400	2650400	1880500	2206100	2203900	75711	84434	89709	--	--
Jmwn002620	341.09	161.02	342.095	C15H18O9	[M-H]-	Vanillic Acid-4-O-Glucuronide	Phenolic acids	Phenolic acids	-	A	387630	379830	373340	200400	239640	226860	19500	15068	16781	186320	214800	215730	10501	16206	19169	--	--
Zmhn001793	341.09	179.03	342.096	C15H18O9	[M-H]-	6-O-Caffeoyl-D-glucose*	Phenolic acids	Phenolic acids	-	B	1516600	1361400	1417800	2312000	2223000	2221300	3096400	2340500	2468000	2579000	2540200	2324500	91403	104440	104570	--	--
mws0906	341.12	179	342.131	C16H22O8	[M-H]-	Coniferin	Phenolic acids	Phenolic acids	531-29-3	B	1277500	1436400	1255200	1991700	1874300	2077000	1837700	2075200	2097800	2223400	2341000	2252800	81898	86212	85315	C00761	ko00940
pmb2211	343.3	240.7	342.288	C19H38N2O3	[M+H]+	Cocamidopropyl betaine	Alkaloids	Alkaloids	4292-10-8	A	10378	5778.1	5644.5	6816.9	5442.5	6200	8323.9	7355.2	8825.7	5735.6	7412.5	5675.8	6078.2	3667.4	4193.4	--	--
Lmmn000774	343.1	181.05	344.111	C15H20O9	[M-H]-	Dihydrocaffeoylglucose	Phenolic acids	Phenolic acids	-	B	155220	140110	147530	190970	200820	197540	361290	350990	373640	176520	173550	149940	109460	107590	109870	--	--
pmn001381	349.15	187.1	350.158	C15H26O9	[M-H]-	Eucommioside	Terpenoids	Terpene	-	B	33126	24499	33451	58882	42867	54506	N.D.	N.D.	N.D.	11325	17600	12224	6770.1	10272	15563	--	--
pmn001389	351.12	292.99	352.131	C21H20O5	[M-H]-	Gancaonin G	Flavonoids	Isoflavones	126716-34-5	B	34306	33084	35028	40513	37986	37471	39505	33970	37079	57002	56386	43187	30391	45520	43369	--	--
mws4108	353.14	189.1	352.131	C21H20O5	[M+H]+	1-Methoxyphaseollin	Lignans and Coumarins	Coumarins	157226-48-7	B	10583	8828.7	12552	11730	12176	13493	2456.8	2253.4	1609.3	9185	6917.4	5757.2	N.D.	N.D.	N.D.	--	--
Zmap010726	353.23	149.1	352.225	C20H32O5	[M+H]+	Balsamiferine E	Terpenoids	Sesquiterpenoids	-	B	504150	512800	528340	1276100	1229200	1281500	584870	526560	521640	2606000	2078200	1988900	651710	333140	341110	--	--
pme1816	353.09	191	354.095	C16H18O9	[M-H]-	Neochlorogenic acid (5-O-Caffeoylquinic acid)*	Phenolic acids	Phenolic acids	906-33-2	B	14002	10175	10878	14338	16414	15668	N.D.	N.D.	N.D.	151400	162510	186740	N.D.	N.D.	N.D.	C17147	--
mws2108	353.09	191.05	354.095	C16H18O9	[M-H]-	Cryptochlorogenic acid (4-O-Caffeoylquinic acid)*	Phenolic acids	Phenolic acids	905-99-7	B	11707	8702.4	N.D.	12190	10525	13821	N.D.	N.D.	N.D.	130320	99338	138230	N.D.	N.D.	N.D.	--	--
mws0178	353.09	191.01	354.095	C16H18O9	[M-H]-	Chlorogenic acid (3-O-Caffeoylquinic acid)*	Phenolic acids	Phenolic acids	327-97-9	B	17668	11772	8570.2	11041	18809	14713	N.D.	N.D.	N.D.	162260	169220	188240	5579.8	5027.4	3092.1	C00852	ko00940,ko00941,ko00945,ko01110
Hmmn002544	355.1	193.05	356.111	C16H20O9	[M-H]-	Ferulic acid-4-O-glucoside	Phenolic acids	Phenolic acids	117405-51-3	A	390320	322180	379220	2757700	2689500	2745200	370550	379330	361820	479380	498880	525640	21429	17910	24591	--	--
Zmhn002334	355.1	193.05	356.111	C16H20O9	[M-H]-	6-O-Feruloyl-D-glucose	Phenolic acids	Phenolic acids	137887-25-3	A	183330	217630	239430	165640	158200	174460	98699	80760	68406	93329	120230	110270	46138	31553	51234	--	--
Lmsn003318	355.1	175.04	356.111	C16H20O9	[M-H]-	1-O-Feruloyl-β-D-glucose*	Phenolic acids	Phenolic acids	7196-71-6	A	53694	41915	55584	414440	380340	411060	N.D.	N.D.	N.D.	430810	372370	374310	28527	17596	21099	C17759	--
Hmhn003518	355.1	175.04	356.111	C16H20O9	[M-H]-	4-O-β-D-glucopyranosylferulic acid*	Phenolic acids	Phenolic acids	-	A	80826	56439	52550	389790	393460	331880	N.D.	N.D.	N.D.	377120	407500	416680	17687	22573	16705	--	--
mws1526	359.13	197	358.126	C16H22O9	[M+H]+	Sweroside	Terpenoids	Sesquiterpenoids	14215-86-2	B	30350	28369	22604	38741	45732	63544	74410	79074	102540	227610	224350	209510	104070	79166	88110	C17071	--
Lmdn004267	357.13	151.04	358.142	C20H22O6	[M-H]-	Epipinoresinol*	Lignans and Coumarins	Lignans	24404-50-0	B	36107	32848	44715	75036	75328	77247	66089	73803	37431	14883	8548.7	16344	11502	12731	13909	--	--
mws0097	357.13	151	358.142	C20H22O6	[M-H]-	Pinoresinol*	Lignans and Coumarins	Lignans	487-36-5	B	30951	31144	40567	67209	78430	81778	67866	64141	37690	12988	9787	13992	11796	9653	11531	C05366	ko00998,ko01100,ko01110
pmb3107	359.1	182.1	360.106	C15H20O10	[M-H]-	Glucosyringic Acid	Phenolic acids	Phenolic acids	-	B	2033.9	1527.3	2419.3	4078.4	5480.5	6033.7	19161	14208	20853	26896	22487	19696	11942	8082.4	13315	--	--
Lmmp002023	365.25	163.04	364.247	C19H32N4O3	[M+H]+	Caffeoylspermine	Alkaloids	Phenolamine	-	B	21312000	21024000	21427000	11167000	11295000	11102000	4899.9	6250.1	5683	N.D.	N.D.	N.D.	N.D.	N.D.	N.D.	--	--
pmb0752	369.12	177.1	368.111	C17H20O9	[M+H]+	3-O-Feruloylquinic acid	Phenolic acids	Phenolic acids	1899-29-2	B	5320.4	9671.9	6271.8	6270.9	7150.3	11473	27983	22688	27700	10707	17188	12167	3466.3	5709.2	3871	C02572	--
Lmbp002309	371.1	209.05	370.126	C17H22O9	[M+H]+	Sinapaldehyde-4-O-Glucoside	Phenolic acids	Phenolic acids	154461-65-1	B	20207	20312	21981	23428	28581	31363	9975.1	6525.6	14180	12767	8710.5	8833.6	33046	42610	49573	--	--
mws0055	373.13	343.09	372.121	C20H20O7	[M+H]+	Tangeretin (4',5,6,7,8-Pentamethoxyflavone)	Flavonoids	Flavonols	481-53-8	B	304090	327110	323710	376220	338060	325950	381410	370490	372010	371900	353530	342940	383230	391570	386210	C10190	--
mws0011	371.13	209	372.142	C17H24O9	[M-H]-	Syringin	Phenolic acids	Phenolic acids	118-34-3	B	N.D.	N.D.	N.D.	14686	10539	12368	38784	41679	48790	20258	15528	13396	5360.6	9189.5	15012	C01533	ko00940
pmb0108	375.2	137.1	374.1	C19H18O8	[M+H]+	Feruloyl syringic acid	Phenolic acids	Phenolic acids	-	B	847690	866210	897120	1227600	1281600	1448300	N.D.	N.D.	N.D.	N.D.	N.D.	N.D.	N.D.	N.D.	N.D.	--	--
pmn001660	381.19	235.1	382.199	C20H30O7	[M-H]-	Cinncassiol A	Terpenoids	Sesquiterpenoids	73599-11-8	B	21839	29077	24922	27811	28895	29584	N.D.	N.D.	N.D.	142930	146190	125540	41720	44603	52985	C17645	--
Hmbn005951	383.12	163.04	384.121	C21H20O7	[M-H]-	1,3-O-Di-p-Coumaroylglycerol	Phenolic acids	Phenolic acids	-	A	2622000	3116300	4117400	2403200	2167600	2553400	3380800	2829400	2852500	7609900	8236900	7356000	4056800	3046800	5033400	--	--
Cmbn005456	383.13	147.05	384.142	C18H24O9	[M-H]-	Regaloside J	Phenolic acids	Phenolic acids	138771-99-0	B	37195	33758	42315	51604	64582	53888	N.D.	N.D.	N.D.	26234	27014	20787	N.D.	N.D.	N.D.	--	--
Zmhn002227	385.11	223.06	386.121	C17H22O10	[M-H]-	4-O-Glucosyl-sinapate	Phenolic acids	Phenolic acids	-	B	33101	30856	43538	81254	70534	80822	184930	164770	171790	151570	148140	188090	144940	161460	146480	C02919	--
HJN003	385.11	223.06	386.122	C17H22O10	[M-H]-	1-O-Sinapoyl-D-glucose	Phenolic acids	Phenolic acids	-	B	15143	12841	10284	15918	16433	11513	23479	26419	27138	48666	41151	39603	15272	23915	16495	C01175	ko00940
pmn001423	385.19	223.13	386.194	C19H30O8	[M-H]-	Roseoside	Others	Others	54835-70-0	B	13622	17775	12797	28096	22689	27362	N.D.	N.D.	N.D.	12467	7679.8	14337	9374	4599.8	11600	--	--
Lmqp003013	387.2	149.1	386.194	C19H30O8	[M+H]+	Citroside A	Terpenoids	Terpene	120330-44-1	B	N.D.	N.D.	N.D.	N.D.	N.D.	N.D.	61552	89743	58729	68601	63182	62639	11713	15853	11998	--	--
pmp001161	389.12	328.1	388.116	C20H20O8	[M+H]+	5-Hydroxyauranetin	Flavonoids	Flavonols	50439-46-8	B	1355.5	964.53	1273	1965.5	1363.4	1838.5	1656.8	1268.3	1755.5	1423.5	1222.3	2103.1	1339.6	1740	1643.2	--	--
mws1565	389.14	209.08	388.137	C17H24O10	[M+H]+	Geniposide	Terpenoids	Monoterpenoids	24512-63-8	B	N.D.	N.D.	N.D.	N.D.	N.D.	N.D.	470880	599400	563520	679980	597380	687090	N.D.	N.D.	60583	C09781	--
Hmln003169	387.14	329.14	388.153	C21H24O7	[M-H]-	Trachelogenin	Lignans and Coumarins	Lignans	34209-69-3	B	N.D.	N.D.	N.D.	N.D.	N.D.	N.D.	130470	137100	139610	96148	93613	88259	72603	113690	112880	C10891	--
Lmzn001582	387.17	207.1	388.174	C18H28O9	[M-H]-	5'-Glucosyloxyjasmanic acid	Phenolic acids	Phenolic acids	-	B	N.D.	N.D.	N.D.	N.D.	N.D.	N.D.	N.D.	N.D.	N.D.	3601.1	12047	7622.3	N.D.	N.D.	N.D.	--	--
Lmwp011196	391.28	149.02	390.277	C24H38O4	[M+H]+	Bis(2-ethylhexyl)phthalate	Phenolic acids	Phenolic acids	117-81-7	B	3891800	1755500	2328400	4178600	3049700	4234400	5063800	22437000	20413000	5593400	2828600	2436300	2674600	3655800	1883700	C03690	--
pmb0489	397.2	147.04	396.19	C19H28N2O7	[M+H]+	N-Glucosyl-p-coumaroylputrescine	Alkaloids	Phenolamine	-	B	16538000	15539000	14211000	13565000	14385000	15257000	77977	67723	84854	9620.2	10003	9423.8	6373.7	5710	5574.2	--	--
pmp001016	398.34	398.3	397.334	C27H43NO	[M+H]+	Shinonomenine	Alkaloids	Alkaloids	70598-84-4	B	590980	567730	597620	108780	100330	103730	N.D.	N.D.	N.D.	N.D.	N.D.	N.D.	85378	116360	91331	--	--
Lmhn002573	399.09	205.04	400.101	C17H20O11	[M-H]-	Sinapoylglucuronic acid	Phenolic acids	Phenolic acids	-	B	27475	28338	32199	41951	43246	36662	38665	37240	44299	13786	23755	19828	13301	25860	17011	--	--
Zmbn006408	399.1	163.04	400.116	C21H20O8	[M-H]-	1-O-p-Hydroxycinnamoyl-3-O-caffeoylglycerol	Phenolic acids	Phenolic acids	-	A	1877600	2368600	2389700	1707700	1505500	1581100	363340	294070	256580	1286700	1273300	1096500	253890	213200	395640	--	--
pmp000089	401.14	147.04	400.137	C18H24O10	[M+H]+	Regaloside H	Phenolic acids	Phenolic acids	126239-77-8	A	250210	398650	306830	402960	297260	453310	59964	40998	48330	158170	141560	137340	69666	121960	106140	--	--
pmp000088	401.14	147.04	400.137	C18H24O10	[M+H]+	Regaloside A	Phenolic acids	Phenolic acids	114420-66-5	A	40900000	54691000	47276000	46513000	51384000	45980000	27225000	27060000	28296000	37430000	47685000	45949000	28268000	26489000	35196000	--	--
mws0043	403.14	373.1	402.131	C21H22O8	[M+H]+	Nobiletin (5,6,7,8,3',4'-Hexamethoxyflavone)	Flavonoids	Flavonoid	478-01-3	B	264630	303090	297040	306750	327530	370020	372800	397390	403980	362810	361180	354540	423190	424390	422540	C10112	--
Cmjn004337	401.14	269.1	402.153	C18H26O10	[M-H]-	Benzyl-(2''-O-xylosyl)glucoside	Phenolic acids	Phenolic acids	-	B	11764	15999	18577	14686	32482	26089	1264800	1155500	1351600	48113	45502	46740	177170	198270	162700	--	--
pmn001738	403.12	223.1	404.132	C17H24O11	[M-H]-	Oleoside 11-methyl ester	Phenolic acids	Phenolic acids	60539-23-3	B	N.D.	N.D.	N.D.	N.D.	N.D.	N.D.	N.D.	N.D.	N.D.	N.D.	N.D.	N.D.	46379	25864	34769	--	--
pmb0500	411.19	177.05	410.184	C23H26N2O5	[M+H]+	N-p-Coumaroyl-N'-feruloylputrescine	Alkaloids	Phenolamine	380302-96-5	B	78447	87533	77965	76206	69254	81146	N.D.	N.D.	N.D.	N.D.	N.D.	N.D.	N.D.	N.D.	N.D.	--	--
pmp001017	412.32	412.3	411.314	C27H41NO2	[M+H]+	Ebeinone	Alkaloids	Steroid alkaloids	125409-58-7	A	7287800	7623600	7068300	6156000	5296300	5860900	N.D.	N.D.	N.D.	226690	190290	269790	N.D.	N.D.	N.D.	--	--
pmp001018	414.34	414.3	413.329	C27H43NO2	[M+H]+	Puqiedinone	Alkaloids	Alkaloids	96997-98-7	A	774970	604560	974390	955580	952990	945130	N.D.	N.D.	N.D.	N.D.	N.D.	N.D.	288350	267790	316560	--	--
pmp001020	414.34	414.3	413.329	C27H43NO2	[M+H]+	Korseveridine	Alkaloids	Steroid alkaloids	20072-14-4	A	1116500	1020900	879670	911390	1052400	1093800	N.D.	N.D.	N.D.	N.D.	N.D.	N.D.	363750	327840	324450	--	--
pmp001019	414.34	98.1	413.329	C27H43NO2	[M+H]+	Ebeienine	Alkaloids	Steroid alkaloids	123116-14-3	A	2380100	2343500	2215900	4198900	5402800	4163000	N.D.	N.D.	N.D.	26290	38229	31505	N.D.	N.D.	N.D.	--	--
pmn001319	413.12	398.1	414.131	C22H22O8	[M-H]-	1-O-Feruloyl-3-O-p-Coumaroylglycerol	Phenolic acids	Phenolic acids	-	A	786770	869470	1161400	1357300	1247400	1370600	212010	212770	209080	907040	985600	817110	627140	556660	882860	--	--
mws1656	415.14	145	414.131	C22H22O8	[M+H]+	Podophyllotoxin	Lignans and Coumarins	Lignans	518-28-5	B	7975300	8690200	10153000	10371000	10210000	10458000	2219800	2451200	2390300	5891400	6481500	5641500	6342500	5710700	8827000	C10874	ko00998,ko01100,ko01110
Zmcp010827	415.32	271.21	414.313	C27H42O3	[M+H]+	Diosgenin	Steroids	Steroidal saponins	512-04-9	B	540170	432590	650950	506780	514850	514880	1808	2622	7199.3	23389	13889	16119	15832	16372	14879	C08898	--
Lmhn001773	416.06	179.03	415.054	C19H13NO10	[M-H]-	Caffeoylnicotinoyltartaric acid	Phenolic acids	Phenolic acids	-	B	227750	234700	243530	340500	362930	371280	23834	23030	24137	100310	98691	86659	6811	7838.7	8489.6	--	--
pmp000132	416.32	398.3	415.309	C26H41NO3	[M+H]+	Pingbeinone	Alkaloids	Alkaloids	125292-91-3	B	5050000	5654300	4963500	N.D.	N.D.	N.D.	N.D.	N.D.	N.D.	46012	33320	43591	12878000	11935000	10146000	--	--
pmp001022	416.35	416.4	415.345	C27H45NO2	[M+H]+	Tortifoline	Alkaloids	Steroid alkaloids	-	A	29093000	30086000	29464000	26924000	29288000	30092000	N.D.	N.D.	N.D.	N.D.	N.D.	N.D.	N.D.	N.D.	N.D.	--	--
pmp001021	416.35	416.4	415.345	C27H45NO2	[M+H]+	Ebeiedine	Alkaloids	Steroid alkaloids	25650-70-8	A	27553000	30213000	28932000	29256000	31240000	30226000	N.D.	N.D.	N.D.	N.D.	N.D.	N.D.	N.D.	N.D.	N.D.	--	--
pmp000417	417.12	255.06	416.111	C21H20O9	[M+H]+	Daidzein-4'-O-glucoside	Flavonoids	Isoflavones	-	B	19850	11003	13220	28234	31504	26205	20282	21020	16717	93745	102920	102120	N.D.	10646	7532	--	--
pmn001343	415.1	253.1	416.111	C21H20O9	[M-H]-	Chrysophanol-8-O-glucoside	Quinones	Anthraquinone	13241-28-6	B	179160	224070	201630	188530	141160	158020	13625	16903	13185	57418	67315	54734	4722.2	6447.3	9871	C10316	--
pme1587	417.12	255	416.111	C21H20O9	[M+H]+	Daidzein-7-O-glucoside(Daidzin)	Flavonoids	Isoflavones	552-66-9	B	17623	17006	15737	19935	31252	24098	9466.5	10522	N.D.	106040	103350	97248	N.D.	N.D.	N.D.	C10216	ko00943
pmn001317	415.12	235.06	416.132	C18H24O11	[M-H]-	Regaloside C	Phenolic acids	Phenolic acids	117591-85-2	A	3914800	3694400	3542400	3609800	3926700	3880400	4895600	4218900	4568400	1411200	1303600	1335500	509930	733160	855300	--	--
pmn001316	415.12	235.06	416.132	C18H24O11	[M-H]-	Regaloside L	Phenolic acids	Phenolic acids	138797-43-0	A	3388700	3832400	3610800	3395700	3514700	3538800	3568300	3418100	3870900	1075200	1133400	1067600	455810	609950	659950	--	--
Cmbn003192	415.13	161.03	416.132	C18H24O11	[M-H]-	Regaloside K	Phenolic acids	Phenolic acids	138772-00-6	A	2781100	2966600	2824500	4095300	4159600	4321400	333670	287180	351920	1313600	1162000	1188500	86054	116690	111210	--	--
MWS20152	417.16	402.1	418.163	C22H26O8	[M-H]-	Syringaresinol	Lignans and Coumarins	Lignans	21453-71-4	A	37141	34827	38041	27078	28108	25878	70997	32059	32768	31898	34144	31413	N.D.	N.D.	N.D.	C10889	--
pmp001033	423.09	405.08	422.085	C19H18O11	[M+H]+	Isomangiferin	Others	Xanthone	24699-16-9	B	4087700	4018900	4711800	4564300	4781900	5234300	24434	27282	24109	N.D.	N.D.	N.D.	N.D.	N.D.	N.D.	C16979	--
Zmbp003590	425.14	263.09	424.137	C20H24O10	[M+H]+	Rutarin	Lignans and Coumarins	Coumarins	20320-81-4	B	996580	1008800	929820	2305500	2490400	2320500	N.D.	N.D.	N.D.	N.D.	N.D.	N.D.	151470	177030	155630	--	--
MWSmce602	430.33	412.33	429.324	C27H43NO3	[M+H]+	Peiminine	Alkaloids	Steroid alkaloids	18059-10-4	A	3047700	2868300	2968900	1535000	1656300	1889200	N.D.	N.D.	N.D.	N.D.	N.D.	N.D.	N.D.	N.D.	N.D.	C10808	--
Cmbp003608	430.33	412.33	429.324	C27H43NO3	[M+H]+	Sipeimine	Alkaloids	Alkaloids	61825-98-7	A	11829000	10777000	9747700	5127400	6013300	6223500	N.D.	N.D.	N.D.	81904	73090	79264	78070	99209	105430	--	--
pme3504	431.13	269.08	430.126	C22H22O9	[M+H]+	Formononetin-7-O-glycoside (Ononin)	Flavonoids	Isoflavones	486-62-4	B	47912	N.D.	68948	117220	89214	100940	N.D.	N.D.	N.D.	166090	236840	227880	N.D.	N.D.	N.D.	C10509	ko00943
Hmbn003347	429.14	193.05	430.148	C19H26O11	[M-H]-	Regaloside F	Phenolic acids	Phenolic acids	120601-65-2	A	33967000	31973000	31512000	34829000	35543000	38754000	3801500	3651600	4256300	11481000	10248000	12015000	1042400	1256200	959290	--	--
Cmbn003996	429.14	193.05	430.148	C19H26O11	[M-H]-	Regaloside G	Phenolic acids	Phenolic acids	120601-64-1	A	810190	818310	891780	970870	947010	1107500	65384	72263	73568	325540	278800	310720	26578	31029	27334	--	--
pmp000136	432.35	414.3	431.34	C27H45NO3	[M+H]+	Korseveriline	Alkaloids	Steroid alkaloids	21851-05-8	B	298140	291360	372660	N.D.	N.D.	N.D.	N.D.	N.D.	N.D.	1010800	1114400	1040100	283790	325000	271640	--	--
pmp001028	432.35	414.3	431.34	C27H45NO3	[M+H]+	Korseveramine	Alkaloids	Steroid alkaloids	36506-67-9	B	444150	463590	340310	267000	202150	309900	N.D.	N.D.	N.D.	854640	901140	930900	135600	116240	136840	--	--
pmp001027	432.35	414.3	431.34	C27H45NO3	[M+H]+	Delafrine	Alkaloids	Steroid alkaloids	119766-89-1	B	2653800	2697700	2723700	1729900	1812200	1913000	N.D.	N.D.	N.D.	N.D.	N.D.	N.D.	N.D.	N.D.	N.D.	--	--
pmp001026	432.35	414.3	431.34	C27H45NO3	[M+H]+	Verticine	Alkaloids	Steroid alkaloids	23496-41-5	B	739850	786490	595430	320160	300670	355350	N.D.	N.D.	N.D.	N.D.	N.D.	N.D.	N.D.	N.D.	N.D.	C10830	--
pmb3006	431.1	269.1	432.106	C21H20O10	[M-H]-	Apigenin-7-O-glucoside(Cosmosiin)	Flavonoids	Flavonoid	578-74-5	B	N.D.	N.D.	N.D.	N.D.	N.D.	N.D.	89192	103660	115930	27813	42443	23348	N.D.	N.D.	N.D.	C04608	ko00944
mws0072	433.11	271.01	432.106	C21H20O10	[M+H]+	Apigenin-5-O-glucoside	Flavonoids	Flavonoid	28757-27-9	B	8106.1	10846	18630	41084	25664	37188	505390	743670	619120	345410	270220	272040	N.D.	N.D.	N.D.	--	--
pme0321	431.1	285	432.106	C21H20O10	[M-H]-	Kaempferol-7-O-rhamnoside	Flavonoids	Flavonols	20196-89-8	B	287690	368530	440770	28970	27453	21285	N.D.	N.D.	N.D.	N.D.	N.D.	N.D.	N.D.	N.D.	N.D.	--	--
mws0919	431.1	285	432.106	C21H20O10	[M-H]-	Kaempferol-3-O-rhamnoside (Afzelin)(Kaempferin)	Flavonoids	Flavonols	482-39-3	B	20563	27533	29276	8191.1	10774	7231	9408.9	7865	10830	N.D.	N.D.	N.D.	N.D.	N.D.	N.D.	C16911	ko00944
pmn001587	431.12	269.1	432.127	C18H24O12	[M-H]-	Asperulosidic acid	Terpenoids	Monoterpenoids	25368-11-0	B	N.D.	N.D.	N.D.	7399	4877.1	3305.1	30242	33878	28146	12826	10646	12470	N.D.	N.D.	N.D.	--	--
pmp000117	433.15	403.11	432.142	C22H24O9	[M+H]+	3,5,6,7,8,3',4'-Heptamethoxyflavone	Flavonoids	Flavonols	1178-24-1	B	3022.4	2917.3	3711.3	3268.3	2331.1	3691.4	3812.6	3813.7	4676.9	5649.1	3861.2	3682.2	4001.1	3527.9	3470	--	--
Lmyn003028	431.16	269.1	432.163	C19H28O11	[M-H]-	Benzyl-β-gentiobioside	Phenolic acids	Phenolic acids	56775-64-5	B	5284.2	5043	5032.3	6074.8	4692.5	6086.5	24828	20288	33483	17314	15640	13372	N.D.	N.D.	N.D.	--	--
mws2186	435.09	303	434.085	C20H18O11	[M+H]+	Avicularin(Quercetin-3-O-α-L-arabinofuranoside)	Flavonoids	Flavonols	572-30-5	B	305740	338830	290610	183000	207830	227780	N.D.	N.D.	N.D.	N.D.	N.D.	N.D.	N.D.	N.D.	N.D.	--	--
mws4183	433.08	300.03	434.085	C20H18O11	[M-H]-	Quercetin-3-O-arabinoside (Guaijaverin)	Flavonoids	Flavonols	22255-13-6	B	223930	230210	206750	189850	239100	207100	N.D.	N.D.	N.D.	N.D.	N.D.	N.D.	N.D.	N.D.	N.D.	--	--
HJN087	433.12	271.06	434.121	C21H22O10	[M-H]-	Naringenin-4'-O-glucoside*	Flavonoids	Flavonoid	-	B	75052	78894	77548	50288	42319	39862	N.D.	N.D.	N.D.	N.D.	N.D.	N.D.	N.D.	N.D.	N.D.	--	--
Cmzn005251	433.11	271.06	434.121	C21H22O10	[M-H]-	6-O-Caffeoylarbutin	Phenolic acids	Phenolic acids	136172-60-6	B	N.D.	N.D.	18309	24914	30418	27900	178730	185560	264050	92318	96099	90137	N.D.	N.D.	4168.8	--	--
mws1179	433.11	271	434.121	C21H22O10	[M-H]-	Naringenin-7-O-glucoside (Prunin)*	Flavonoids	Dihydroflavone	529-55-5	B	9819.5	13702	14237	74597	73795	79614	N.D.	N.D.	N.D.	15875	18366	13702	8189	6028.1	5747.1	C09099	ko00941
HJN090	433.11	271.06	434.121	C21H22O10	[M-H]-	Butin-7-O-glucoside	Flavonoids	Flavonoid	-	B	71339	83615	69307	52320	57088	37704	N.D.	N.D.	N.D.	N.D.	N.D.	N.D.	N.D.	N.D.	N.D.	--	--
HJN055	435.13	273.08	436.136	C21H24O10	[M-H]-	Dihydrocharcone-4'-O-glucoside	Flavonoids	Chalcones	-	B	38040	46725	49025	34340	28497	28394	N.D.	N.D.	N.D.	N.D.	N.D.	N.D.	N.D.	N.D.	N.D.	--	--
mws2118	435.13	166.7	436.137	C21H24O10	[M-H]-	Phloretin-2'-O-glucoside (Phlorizin)	Flavonoids	Chalcones	60-81-1	B	27014	28390	26544	18011	18744	18464	N.D.	N.D.	N.D.	N.D.	N.D.	N.D.	N.D.	N.D.	N.D.	C01604	ko00941,ko01110
pma0692	438.24	147.04	437.231	C25H31N3O4	[M+H]+	N1,N10-Bis(p-coumaroyl)spermidine	Alkaloids	Phenolamine	114916-05-1	B	4430600	4733700	4446700	2309300	2338100	2450800	N.D.	N.D.	N.D.	N.D.	N.D.	N.D.	167530	147820	152240	C21169	--
Lmlp003024	439.22	277.17	438.211	C20H30O7N4	[M+H]+	N'-p-Coumaroylagmatine-glucoside	Alkaloids	Phenolamine	-	B	16252	23142	25020	42989	29542	35142	6138.1	9075.8	8318.5	22740	8534.5	14355	N.D.	N.D.	N.D.	--	--
Lmhp005550	441.2	177.05	440.195	C24H28N2O6	[M+H]+	N,N'-Diferuloylputrescine	Alkaloids	Phenolamine	42369-86-8	B	24408	27285	27093	40890	36180	40215	13782	10087	11660	8166.6	7626.7	6496.9	3247.9	5157.1	6387	--	--
mad2116	441.08	295.05	442.09	C22H18O10	[M-H]-	Bis(p-Coumaroyl)tartaric acid	Phenolic acids	Phenolic acids	-	B	11185	N.D.	N.D.	15034	18984	14053	N.D.	N.D.	N.D.	21365	14505	15722	19485	20125	18919	--	--
Lmhn004960	441.08	289.07	442.09	C22H18O10	[M-H]-	7-O-Galloyltricetiflavan	Flavonoids	Flavanols	-	B	N.D.	N.D.	N.D.	10335	10363	7587	N.D.	N.D.	N.D.	16767	14393	22744	13166	7583.5	N.D.	--	--
mws1397	441.08	169	442.09	C22H18O10	[M-H]-	Epicatechin gallate	Flavonoids	Flavanols	1257-08-5	B	N.D.	N.D.	N.D.	13115	10348	5176.3	N.D.	N.D.	N.D.	52158	47280	46877	N.D.	N.D.	N.D.	--	--
pmp000090	443.15	147.04	442.148	C20H26O11	[M+H]+	Regaloside D	Phenolic acids	Phenolic acids	120601-66-3	A	16895000	18909000	18265000	18808000	16860000	18157000	325490	294760	412350	9558900	7857900	10837000	1973200	2648800	1907400	--	--
Cmbn005068	441.14	145.03	442.148	C20H26O11	[M-H]-	Regaloside I	Phenolic acids	Phenolic acids	126239-78-9	B	1288700	1450100	1335100	2823800	2689600	2863800	13481	16618	8126.4	7580600	7459200	7662200	3457600	3485800	3371100	--	--
Hmbn004039	441.14	145.03	442.148	C20H26O11	[M-H]-	Regaloside B	Phenolic acids	Phenolic acids	114420-67-6	B	1346500	1498100	1414400	3073700	2659200	2871400	6915.2	8249.1	9413.9	7587800	7246100	8466700	3076300	3119400	3173500	--	--
Hmbp006861	445.15	177.05	444.142	C23H24O9	[M+H]+	1,2-O-Diferuloylglycerol*	Phenolic acids	Phenolic acids	-	A	4308400	5722200	5963200	11550000	8893200	9388300	5444000	5690700	6214700	14395000	14078000	11905000	8566200	7290400	10439000	--	--
pmp000091	445.15	177.05	444.142	C23H24O9	[M+H]+	1,3-O-Diferuloylglycerol*	Phenolic acids	Phenolic acids	83008-46-2	A	4375200	5898900	6599000	11960000	11329000	10645000	6359700	7284300	7124000	14529000	16755000	12867000	8354700	8398600	10667000	--	--
pmp001029	446.33	428.3	445.319	C27H43NO4	[M+H]+	Kuroyurinidine	Alkaloids	Steroid alkaloids	-	B	242630	215510	266230	131020	151520	165520	N.D.	N.D.	N.D.	N.D.	N.D.	N.D.	N.D.	N.D.	N.D.	--	--
mws0052	447.09	271.07	446.085	C21H18O11	[M+H]+	Baicalin	Flavonoids	Flavonoid	21967-41-9	B	74625	79222	68590	111510	109900	86243	N.D.	N.D.	N.D.	N.D.	N.D.	N.D.	N.D.	N.D.	N.D.	C10025	--
pmp000573	447.13	285.08	446.121	C22H22O10	[M+H]+	Acacetin-7-O-galactoside	Flavonoids	Flavonoid	-	B	26685	32941	27087	7359.2	11098	9536.4	N.D.	N.D.	N.D.	N.D.	N.D.	N.D.	N.D.	N.D.	N.D.	--	--
Zmcp008957	447.31	429.3	446.303	C27H42O5	[M+H]+	24-Hydroxypennogenin	Steroids	Steroidal saponins	113960-61-5	B	723080	679630	732360	685940	671210	726260	N.D.	N.D.	N.D.	1817200	1683300	1738200	N.D.	N.D.	N.D.	--	--
pmp000142	448.34	430.3	447.335	C27H45NO4	[M+H]+	Verticine N-oxide	Alkaloids	Steroid alkaloids	-	B	264950	301370	265580	92997	101310	102100	N.D.	N.D.	N.D.	N.D.	N.D.	N.D.	N.D.	N.D.	N.D.	--	--
Zmhn001905	447.09	285.04	448.101	C21H20O11	[M-H]-	HydroxyAloe-emodin-8-O-glucoside	Quinones	Anthraquinone	-	B	182130	205140	192460	199460	202560	165500	6302	6378.5	6246.9	14534	12346	25066	24259	19731	29517	--	--
Lmlp003531	449.11	287.06	448.101	C21H20O11	[M+H]+	Luteolin-3'-O-glucoside	Flavonoids	Flavonoid	5154-41-6	A	15255000	16115000	14736000	20879000	19543000	19270000	19602	19316	17169	771880	650820	856280	N.D.	N.D.	N.D.	--	--
MWSHY0136	449.11	287.06	448.101	C21H20O11	[M+H]+	Kaempferol-3-O-glucoside (Astragalin)	Flavonoids	Flavonoid	480-10-4	A	14330000	16057000	15080000	20358000	19135000	21585000	N.D.	N.D.	N.D.	824730	670180	817510	N.D.	N.D.	N.D.	C12249	ko00944,ko01110
Hmpp003270	449.11	287.05	448.101	C21H20O11	[M+H]+	Luteolin-4'-O-glucoside	Flavonoids	Flavonoid	6920-38-3	B	16164000	15867000	14971000	19858000	18052000	18561000	22962	27911	24722	754500	603590	749880	N.D.	N.D.	N.D.	--	--
pmn001716	447.09	285.04	448.101	C21H20O11	[M-H]-	Carthamone	Flavonoids	Chalcones	86579-00-2	A	943130	1083600	1045400	1641400	1534700	1637100	N.D.	N.D.	N.D.	102480	97141	105040	N.D.	N.D.	N.D.	C08598	--
pmb3023	449.11	287	450.116	C21H22O11	[M-H]-	Eriodictyol-8-C-glucoside	Flavonoids	Dihydroflavone	1023271-51-3	B	74061	113570	105960	86935	92655	104730	N.D.	N.D.	N.D.	N.D.	N.D.	N.D.	N.D.	N.D.	N.D.	--	--
Lmmn004625	449.11	287.06	450.116	C21H22O11	[M-H]-	Dihydrokaempferol-7-O-glucoside	Flavonoids	Flavonols	-	B	102750	110490	111590	170410	161720	166550	N.D.	N.D.	N.D.	N.D.	N.D.	N.D.	N.D.	N.D.	N.D.	--	--
HJN041	451.12	289.07	452.131	C21H24O11	[M-H]-	Epicatechin glucoside	Flavonoids	Flavanols	-	B	310010	327760	381170	210640	192480	176270	N.D.	N.D.	N.D.	N.D.	N.D.	N.D.	5123.7	8590.7	5904.7	--	--
pmn001700	455.35	455.35	456.36	C30H48O3	[M-H]-	24,30-Dihydroxy-12(13)-enolupinol	Terpenoids	Triterpene	-	B	147300	178740	159450	137190	115720	171180	104120	107800	105900	129270	98440	98664	151210	131610	138160	--	--
mad2085	457.08	295.04	458.085	C22H18O11	[M-H]-	Caffeoyl-p-coumaroyltartaric acid	Phenolic acids	Phenolic acids	-	B	260290	253820	251560	657950	723010	765160	N.D.	N.D.	N.D.	599180	547040	647470	52247	79864	71190	--	--
mws0034	457.08	169.01	458.085	C22H18O11	[M-H]-	Epigallocatechin-3-gallate	Flavonoids	Flavanols	989-51-5	B	54502	71868	75784	6950.8	10091	11190	N.D.	N.D.	N.D.	N.D.	N.D.	N.D.	N.D.	N.D.	N.D.	C09731	--
Hmbn003560	457.14	133.03	458.142	C20H26O12	[M-H]-	Regaloside E	Phenolic acids	Phenolic acids	-	B	712160	689580	787470	2155600	2043300	2051800	N.D.	N.D.	N.D.	2790200	2601100	2862300	149170	225270	243870	--	--
pmn001315	457.14	397.11	458.142	C20H26O12	[M-H]-	Regaloside	Phenolic acids	Phenolic acids	-	A	2010200	2157200	2491700	4584800	4622300	4924200	10229	21786	28783	46859000	45087000	46859000	225850	329110	302270	--	--
pmb2654	460.1	117.9	461.153	C19H27NO12	[M-H]-	Anthranilate-1-O-Sophoroside	Phenolic acids	Phenolic acids	-	B	1112100	1104000	1247900	1483700	1340400	1408400	875140	855680	775850	233760	259480	296640	174870	175170	185790	--	--
pmn001702	461.07	285.05	462.08	C21H18O12	[M-H]-	Tetahydroxyflavone-7-O-glucuronide	Flavonoids	Flavonoid	-	B	61788	73102	57704	87004	65551	71674	N.D.	N.D.	N.D.	N.D.	N.D.	N.D.	N.D.	N.D.	N.D.	--	--
Lmzn001894	461.07	285.04	462.08	C21H18O12	[M-H]-	Kaempferol-3-O-glucuronide	Flavonoids	Flavonols	22688-78-4	B	61276	61548	59634	98375	99421	76084	N.D.	N.D.	N.D.	N.D.	N.D.	N.D.	N.D.	N.D.	N.D.	--	--
Lmdp003171	463.12	317.07	462.116	C22H22O11	[M+H]+	Azalein (Azaleatin-3-O-rhamnoside)	Flavonoids	Flavonols	29028-02-2	B	1814400	1288300	1924700	4465300	3289300	3442900	N.D.	N.D.	N.D.	N.D.	N.D.	N.D.	33882	34375	18583	--	--
pmp000120	463.12	427.1	462.116	C22H22O11	[M+H]+	Diosmetin-6-C-glucoside	Flavonoids	Flavonoid	-	B	50448	55931	74077	230590	211770	200810	N.D.	N.D.	N.D.	104960	181720	132010	N.D.	N.D.	N.D.	--	--
Hmcp002539	463.12	317.06	462.116	C22H22O11	[M+H]+	Isorhamnetin-3-O-rhamnoside	Flavonoids	Flavonols	-	B	231640	234300	242300	145130	146350	154030	N.D.	N.D.	N.D.	N.D.	N.D.	N.D.	N.D.	N.D.	N.D.	--	--
pmp000145	464.34	446.3	463.33	C27H45NO5	[M+H]+	Pingbeimine A	Alkaloids	Alkaloids	82841-67-6	B	121170	109800	107950	65421	82529	93932	N.D.	N.D.	N.D.	N.D.	N.D.	N.D.	N.D.	N.D.	N.D.	--	--
Hmdn001667	463.05	300.99	464.06	C20H16O13	[M-H]-	Ellagic acid-4-O-glucoside	Tannins	Tannin	-	B	47722	31822	30688	44947	44628	36411	N.D.	N.D.	N.D.	N.D.	N.D.	N.D.	N.D.	N.D.	N.D.	--	--
mws1329	463.09	300.7	464.095	C21H20O12	[M-H]-	Quercetin-7-O-glucoside	Flavonoids	Flavonols	491-50-9	A	38361000	38481000	35461000	38221000	39537000	39699000	45384	25406	11393	299620	245200	253690	104190	134850	119030	C12639	--
Hmcn001884	463.09	301.03	464.095	C21H20O12	[M-H]-	6-Hydroxyluteolin 5-glucoside	Flavonoids	Flavonoid	-	A	38695000	39920000	42459000	41103000	41764000	43543000	43704	19644	24309	337760	280430	360260	142630	164370	142300	--	--
mws0856	463.09	301	464.095	C21H20O12	[M-H]-	Quercetin-4'-O-glucoside (Spiraeoside)	Flavonoids	Flavonols	20229-56-5	A	43874000	40698000	41346000	45956000	43461000	43699000	55090	24575	15840	360170	320180	351940	143700	130390	144300	--	--
Smgp004575	465.1	303.05	464.095	C21H20O12	[M+H]+	Quercetin-5-O-β-D-glucoside	Flavonoids	Flavonoid	-	A	2786900	3043600	3095700	2944800	2896600	3462300	N.D.	N.D.	N.D.	N.D.	N.D.	14151	N.D.	N.D.	N.D.	--	--
mws0061	463.09	300	464.095	C21H20O12	[M-H]-	Quercetin-3-O-galactoside (Hyperin)*	Flavonoids	Flavonols	482-36-0	A	4384200	4710000	4823400	5029800	4686300	5053300	N.D.	N.D.	N.D.	29574	22829	25480	9473.3	8691.9	11680	C10073	--
Lmdp003286	465.1	303.06	464.095	C21H20O12	[M+H]+	Isohyperoside	Flavonoids	Flavonols	35589-21-0	A	3036600	3473600	3193700	2839400	3266800	3439500	N.D.	N.D.	N.D.	14961	20917	12303	9396.3	N.D.	N.D.	--	--
pmp001309	465.1	303.1	464.095	C21H20O12	[M+H]+	6-Hydroxykaempferol-7-O-glucoside	Flavonoids	Flavonols	-	A	428500	483830	469790	341570	427780	334630	N.D.	N.D.	N.D.	N.D.	N.D.	N.D.	N.D.	N.D.	N.D.	--	--
mws0091	463.09	300.03	464.095	C21H20O12	[M-H]-	Quercetin-3-O-glucoside (Isoquercitrin)*	Flavonoids	Flavonols	482-35-9	A	4397500	5338000	4480900	5341300	4963100	5421200	7796.1	3123.2	N.D.	27193	26416	23698	13716	13229	14166	C05623	ko00944,ko01100,ko01110
MWSHY0046	465.1	303.05	464.095	C21H20O12	[M+H]+	Isoquercitrin	Flavonoids	Flavonoid	21637-25-2	A	4369900	5018500	4842200	4851200	5433400	5609400	N.D.	N.D.	N.D.	22524	20016	32824	10019	11937	11901	--	--
pme1598	463.12	301	464.132	C22H24O11	[M-H]-	Hesperetin-5-O-glucoside	Flavonoids	Dihydroflavonol	69651-80-5	B	42155000	41946000	43586000	39715000	44036000	47077000	47276	25239	17472	387730	308220	271630	143490	153270	159430	--	--
Lmmp003167	470.23	220.1	469.221	C25H31N3O6	[M+H]+	Bis(Caffeoyl)Spermidine	Alkaloids	Phenolamine	124935-80-4	B	1986700	2014700	2254300	611400	527440	493560	24441	16867	27603	N.D.	N.D.	N.D.	N.D.	N.D.	N.D.	--	--
pmb1912	474.17	327	473.166	C20H23N7O7	[M+H]+	10-Formyltetrahydrofuran	Alkaloids	Alkaloids	2800-34-2	B	84239	83706	94085	80319	81065	83308	166660	171120	151690	99645	96179	95430	14010	12878	9976.5	C00234	ko00670,ko00970,ko01100,ko01200
Lmfn003760	477.07	301.04	478.075	C21H18O13	[M-H]-	Quercetin-4′-O-glucuronide	Flavonoids	Flavonols	201463-36-7	B	33234	55006	39239	17341	13754	16316	N.D.	N.D.	N.D.	N.D.	N.D.	N.D.	N.D.	N.D.	N.D.	--	--
Lmcp003402	479.12	317.06	478.111	C22H22O12	[M+H]+	Tamarixetin-3-O-glucoside (Tamarixin)	Flavonoids	Flavonoid	27542-39-8	B	306810	266620	237040	978730	1026500	801770	N.D.	N.D.	N.D.	N.D.	N.D.	N.D.	N.D.	N.D.	N.D.	--	--
Lmyp004444	479.12	317.06	478.111	C22H22O12	[M+H]+	Tricin-4'-methylether-3'-O-glucoside	Flavonoids	Flavonols	-	B	39111000	40270000	40550000	44200000	45125000	44664000	N.D.	N.D.	N.D.	186290	185690	196870	165950	198770	172310	--	--
Lmjp002906	479.12	317.07	478.111	C22H22O12	[M+H]+	Rhamnetin-3-O-Glucoside	Flavonoids	Flavonols	27875-34-9	A	5172800	5129700	5584700	5270100	7242300	7227200	9505.5	10882	11180	N.D.	N.D.	N.D.	31642	34036	24278	--	--
Lmjp003044	479.12	317.06	478.111	C22H22O12	[M+H]+	Isorhamnetin-3-O-Glucoside*	Flavonoids	Flavonols	5041-82-7	A	41709000	40374000	39283000	43226000	43523000	44493000	N.D.	N.D.	N.D.	179610	201430	217310	185920	171260	202060	--	--
Hmcp002207	479.12	317.06	478.111	C22H22O12	[M+H]+	Isorhamnetin-7-O-glucoside (Brassicin)*	Flavonoids	Flavonols	6743-96-0	A	41520000	40703000	39254000	43888000	44536000	45313000	N.D.	N.D.	N.D.	169370	138270	171650	185110	158710	169100	--	--
pmp000607	479.12	317.06	478.111	C22H22O12	[M+H]+	1-Demethyl orange blunt-leaf casein-2-O-B-D-glucoside	Quinones	Anthraquinone	-	B	4119200	3674900	3969700	6566500	6536100	6577100	N.D.	N.D.	13715	N.D.	N.D.	N.D.	17085	21670	17947	--	--
Lmcp003788	479.12	317.06	478.111	C22H22O12	[M+H]+	Isotamarixin	Flavonoids	Flavonols	-	B	253480	279680	224040	906360	1372800	1357300	N.D.	N.D.	N.D.	N.D.	N.D.	N.D.	N.D.	N.D.	N.D.	--	--
Hmgp002036	479.12	317.06	478.112	C22H22O12	[M+H]+	Nepetin-7-O-glucoside	Flavonoids	Flavonoid	569-90-4	A	4846200	5131000	5111500	7852700	7630800	5561800	N.D.	N.D.	N.D.	N.D.	N.D.	N.D.	31678	22864	30786	--	--
Hmgp002148	479.12	317.06	478.112	C22H22O12	[M+H]+	Nepetin-7-O-alloside	Flavonoids	Flavonoid	-	A	41163000	42221000	38566000	42627000	44935000	44057000	32629	N.D.	N.D.	158420	191280	218290	189790	163720	97719	--	--
Lmfp003403	481.1	319.05	480.09	C21H20O13	[M+H]+	Quercetagetin-7-O-glucoside	Flavonoids	Flavonoid	548-75-4	B	N.D.	N.D.	N.D.	26648	N.D.	N.D.	N.D.	N.D.	N.D.	33996	47377	34376	10041	20102	16983	--	--
Lmmp003271	481.1	319.05	480.09	C21H20O13	[M+H]+	Gossypetin-8-O-glucoside	Flavonoids	Flavonols	652-78-8	B	133490	157530	145550	226110	187620	204340	N.D.	N.D.	N.D.	N.D.	N.D.	N.D.	N.D.	N.D.	N.D.	C10051	--
pmb3066	481.14	319.2	482.142	C22H26O12	[M-H]-	5-O-p-Coumaroylshikimic acid O-glucoside	Phenolic acids	Phenolic acids	-	B	32022	27088	31723	24002	26482	20556	3911.6	5013.9	2652.9	6376	3932.4	3028.1	N.D.	N.D.	N.D.	--	--
Lmhn002895	487.09	193.06	488.095	C23H20O12	[M-H]-	Feruloylcaffeoyltartaric acid	Phenolic acids	Phenolic acids	-	B	107090	73490	113940	120540	133650	115840	450390	412880	416700	1791900	1656400	1681200	95883	140360	91714	--	--
Hmjn003948	487.35	487.35	488.35	C30H48O5	[M-H]-	Madasiatic acid	Terpenoids	Triterpene	26532-66-1	B	12213	10205	17030	9586.4	12344	12198	N.D.	N.D.	N.D.	11198	13616	9154.1	N.D.	N.D.	N.D.	--	--
Lmmn003398	489.11	285.04	490.111	C23H22O12	[M-H]-	Kaempferol-3-O-(6''-acetyl)glucoside	Flavonoids	Flavonols	-	B	626060	569080	493830	413680	362200	341570	N.D.	N.D.	N.D.	90233	91674	103180	N.D.	N.D.	N.D.	--	--
Lmtn002997	493.1	331.05	494.106	C22H22O13	[M-H]-	Mearnsetin-3-O-glucoside	Flavonoids	Flavonoid	-	B	22624	23698	18259	N.D.	N.D.	N.D.	N.D.	N.D.	N.D.	N.D.	N.D.	N.D.	N.D.	N.D.	N.D.	--	--
pmn001363	493.11	313.07	494.121	C26H22O10	[M-H]-	Salvianolic acid N	Phenolic acids	Phenolic acids	-	B	9459.4	17506	16732	37648	29103	30545	29862	24238	29750	128690	120040	140630	25538	28385	22390	--	--
pma0170	498.26	177.05	497.253	C27H35N3O6	[M+H]+	N',N''-Diferuloylspermidine	Alkaloids	Phenolamine	-	B	5117900	5113300	4976500	4087900	3959800	4411900	403840	432270	402050	N.D.	N.D.	N.D.	31798	15693	33078	--	--
pmb3064	499.15	163.2	500.153	C22H28O13	[M-H]-	3-O-p-Coumaroylquinic acid-O-glucoside*	Phenolic acids	Phenolic acids	-	B	N.D.	N.D.	N.D.	10998	7241.8	9883.4	N.D.	N.D.	N.D.	13504	15673	16364	N.D.	N.D.	N.D.	--	--
pmb3061	499.15	163.1	500.153	C22H28O13	[M-H]-	5-O-p-Coumaroylquinic acid O-glucoside*	Phenolic acids	Phenolic acids	-	B	2970.6	4570.2	N.D.	10815	9831.8	8434.4	2574.1	3016.7	2098.2	19418	21209	15310	N.D.	N.D.	N.D.	--	--
Lmhn003799	501.1	307.05	502.111	C24H22O12	[M-H]-	Feruloylferuloyltartaric acid	Phenolic acids	Phenolic acids	-	B	7288.9	3152.6	3708.2	21418	17278	18606	3566.1	4477.4	4998.7	125810	116360	130280	2827	2416	3725	--	--
HJAP029	504.15	147.04	503.142	C24H25NO11	[M+H]+	Oleracein A	Alkaloids	Alkaloids	-	A	392160	437130	400260	572030	612880	598120	4313000	4127500	3462000	576790	492660	549770	81082	99315	90322	--	--
pmn001642	503.08	459.1	504.09	C23H20O13	[M-H]-	Kaempferol-3-O-(2''-O-acetyl)glucuronide	Flavonoids	Flavonols	-	B	66948	48174	67990	186670	183180	163210	3588500	3099400	3330200	15624000	14457000	15607000	11324	18599	13505	--	--
pmb3000	503.12	341.1	504.127	C24H24O12	[M-H]-	Chrysoeriol-7-O-(6''-acetyl)glucoside	Flavonoids	Flavonoid	-	B	958620	729140	827630	1042200	1147200	1190400	N.D.	N.D.	N.D.	48854	43865	42286	13835	18647	14280	--	--
Lmsn002288	503.14	341.09	504.148	C21H28O14	[M-H]-	1-O-Caffeoyl-(6-O-glucosyl)-β-D-glucose	Phenolic acids	Phenolic acids	-	A	85321	77069	82742	180160	168630	183060	7230.3	10174	10436	70416	77516	83299	9210.2	12576	13015	--	--
pmp001141	506.2	145	505.195	C25H31NO10	[M+H]+	Cimicifugamide	Alkaloids	Phenolamine	-	B	76094	84474	68721	106780	113850	103400	N.D.	N.D.	N.D.	N.D.	N.D.	N.D.	N.D.	N.D.	N.D.	--	--
Zmsp004363	507.12	303.05	506.106	C23H22O13	[M+H]+	Quercetin-3-O-(6''-acetyl)glucoside	Flavonoids	Flavonols	-	A	4500500	4403200	4416800	5225200	5984100	5390800	N.D.	N.D.	N.D.	23993	22609	33296	17575	8882	8289.8	--	--
pmb3045	505.1	329.1	506.106	C23H22O13	[M-H]-	Tricin-7-O-Glucuronide	Flavonoids	Flavonoid	-	A	127460	161040	124050	132150	119570	109780	N.D.	N.D.	N.D.	N.D.	N.D.	N.D.	N.D.	N.D.	N.D.	--	--
Hmln002199	505.1	300.03	506.107	C23H22O13	[M-H]-	Quercetin-3-O-(6''-acetyl)galactoside	Flavonoids	Flavonols	-	A	2564700	2922200	2319200	3727800	2890700	3546500	N.D.	N.D.	N.D.	72678	68839	45397	19649	13439	12598	--	--
Lmtn002916	507.08	331.05	508.085	C22H20O14	[M-H]-	Mearnsetin-3-O-glucuronide	Flavonoids	Flavonoid	-	B	185830	200120	181740	53987	42384	50862	N.D.	N.D.	N.D.	N.D.	N.D.	N.D.	N.D.	N.D.	N.D.	--	--
Zmhn000785	515.16	341.11	516.169	C19H32O16	[M-H]-	Di-O-Glucosylquinic acid	Phenolic acids	Phenolic acids	-	B	2305700	2387900	2359100	2517600	2034600	2185600	193770	192380	197040	1652900	1612200	2005800	1727900	1853100	2063000	--	--
pmp000702	536.19	195.06	518.137	C22H30O14	[M+NH4]+	3'-O-D-glucosylgentiopicroside	Terpenoids	Sesquiterpenoids	-	B	212200	246610	212670	227640	209590	204140	38565	42244	46420	7828	11858	9944.8	N.D.	N.D.	N.D.	--	--
Hmbn002692	517.16	175.04	518.164	C22H30O14	[M-H]-	6'-O-Feruloyl-D-sucrose	Phenolic acids	Phenolic acids	118230-77-6	B	6645400	7203600	7417200	9814600	8190900	8458100	8194200	7551800	8497400	5733900	4658300	5077100	1024900	1195600	1019300	--	--
pmn001458	517.16	175	518.164	C22H30O14	[M-H]-	Sibiricose A5	Phenolic acids	Phenolic acids	107912-97-0	A	6057300	6680600	6428300	8284600	8285000	8144800	7097300	6924600	7344200	4587200	3864600	4068600	806540	1049600	896660	--	--
pmp000530	519.19	357.13	518.179	C26H30O11	[M+H]+	Phellodendroside	Flavonoids	Dihydroflavonol	40451-69-2	B	20131	21095	23138	64940	52458	45973	N.D.	N.D.	N.D.	9761.5	15071	12092	N.D.	N.D.	N.D.	--	--
pma0791	521	273	520.122	C24H24O13	[M+H]+	Naringenin-7-O-(6''-malonyl)glucoside	Flavonoids	Flavanols	-	B	40466	30890	32066	46812	48822	58050	N.D.	N.D.	N.D.	N.D.	N.D.	N.D.	N.D.	N.D.	N.D.	--	--
Li512111	519.11	315.05	520.122	C24H24O13	[M-H]-	Isorhamnetin-3-O-(6''-acetylglucoside)	Flavonoids	Flavonols	-	B	1363700	1352600	1203100	2577700	2965400	2692200	3375.6	3534.7	1337.5	32819	34258	33722	56175	55179	39589	--	--
Cmbn004962	519.15	163.04	520.158	C25H28O12	[M-H]-	10-O-[(E)-p-Coumaroyl]-geniposidic acid	Terpenoids	Monoterpenoids	-	B	220950	233230	214310	412140	431300	418990	19273	15677	16917	95538	107920	89983	31579	32873	36098	--	--
pmn001378	519.19	357.14	520.194	C26H32O11	[M-H]-	Pinoresinol-4-O-glucoside	Lignans and Coumarins	Lignans	41607-20-9	B	24764	29716	46934	141040	156330	135440	2083600	1881700	1952900	19946	23729	21941	145500	144790	174020	C17529	--
pmb3041	521.09	329.2	522.101	C23H22O14	[M-H]-	Tricin-7-O-saccharic acid	Flavonoids	Flavonoid	-	B	27536	29236	25339	115800	91895	110300	N.D.	N.D.	N.D.	88476	70795	100110	258220	261020	253320	--	--
Jmzn003632	521.2	329.14	522.21	C26H34O11	[M-H]-	manglieside D	Lignans and Coumarins	Lignans	-	A	25474	21797	39277	90929	108390	118470	N.D.	N.D.	N.D.	87824	80750	102090	227200	291120	257000	--	--
Lmtn003096	523.21	361.14	524.226	C26H36O11	[M-H]-	Secoisolariciresinol 4-O-glucoside	Lignans and Coumarins	Lignans	-	B	N.D.	N.D.	N.D.	41956	94636	54990	N.D.	N.D.	N.D.	157520	137850	166480	538060	469160	602060	--	--
Lmmp003443	527.29	163.04	526.279	C28H38N4O6	[M+H]+	Dicaffeoylspermine	Alkaloids	Phenolamine	-	B	809890	836240	811020	425130	449420	416120	N.D.	N.D.	N.D.	N.D.	N.D.	N.D.	N.D.	N.D.	N.D.	--	--
Zmhn006941	529.24	511.23	530.246	C36H34O4	[M-H]-	houpulin D	Lignans and Coumarins	Lignans	-	B	22456	23721	24700	11781	12437	12126	5289.1	3563.7	5765.2	5901	5545.7	5348.5	4838.9	4647.9	4862.9	--	--
Lmhn003801	531.12	337.06	532.122	C25H24O13	[M-H]-	Feruloylsinapoyltartaric acid	Phenolic acids	Phenolic acids	-	B	N.D.	N.D.	N.D.	16879	22909	15588	8603.8	8287.2	10736	149510	158060	158210	N.D.	N.D.	N.D.	--	--
Lmmp003817	535.11	287.05	534.101	C24H22O14	[M+H]+	Kaempferol-3-O-(6''-malonyl)glucoside*	Flavonoids	Flavonols	-	B	1175400	1112500	1172500	874020	804590	865100	N.D.	N.D.	N.D.	199960	188520	184890	N.D.	N.D.	N.D.	--	--
Lmdp004892	535.11	287.05	534.101	C24H22O14	[M+H]+	Kaempferol-3-O-(6''-malonyl)galactoside*	Flavonoids	Flavonols	-	B	1308100	1190400	1133300	801690	802170	937260	N.D.	N.D.	N.D.	211800	168770	181830	N.D.	N.D.	N.D.	--	--
pmb0686	537.12	289	536.117	C24H24O14	[M+H]+	Eriodictyol-7-O-(6''-malonyl)glucoside	Flavonoids	Dihydroflavone	-	B	27312	30046	32543	16592	21528	21082	N.D.	N.D.	N.D.	N.D.	N.D.	N.D.	N.D.	N.D.	N.D.	--	--
Hmln002100	535.18	373.13	536.189	C26H32O12	[M-H]-	Nortrachelogenin-4-O-glucoside	Lignans and Coumarins	Lignans	33464-78-7	B	13930	14683	20891	34896	26076	56570	28898	37847	30902	54089	44338	53607	18164	24615	16224	--	--
Lmdn001925	537.2	375.15	538.205	C26H34O12	[M-H]-	Olivil-4'-O-glucoside	Lignans and Coumarins	Lignans	76880-93-8	B	N.D.	N.D.	N.D.	7084.8	9755.5	8732.4	26518	30463	23547	7359.7	4882.9	7366.6	12155	9375.6	10399	--	--
pmp001282	544.34	485.27	543.333	C28H50NO7P	[M+H]+	Propyl 2-(trimethylammonio)ethyl phosphate	Others	Others	-	B	51816	55437	55223	172500	161730	180370	381350	352340	363260	297420	225940	212270	48139	28956	29109	--	--
pmn001672	547.17	223.1	548.174	C23H32O15	[M-H]-	Furanofructosyl-α-D-(3-mustard acyl)glucoside*	Phenolic acids	Phenolic acids	-	B	37233	45682	51310	157200	143290	144230	3257200	3229200	3726800	93240	80903	98493	72268	76748	70715	--	--
pmn001459	547.17	205.1	548.174	C23H32O15	[M-H]-	Sibiricose A6	Phenolic acids	Phenolic acids	241125-75-7	B	7622	8516.7	5320.7	7594.1	6223.8	10078	316700	385690	372980	130910	145010	134900	127200	137390	153470	--	--
Lmsn003628	547.17	223.06	548.174	C23H32O15	[M-H]-	6′-O-Sinapoylsucrose	Phenolic acids	Phenolic acids	-	B	43023	44553	49038	122280	133410	145430	4125700	3936300	4153700	98203	86249	83066	62642	80166	91949	--	--
pmn001671	547.17	223.1	548.174	C23H32O15	[M-H]-	Furanofructosyl-α-D-(6-mustard acyl)glucoside*	Phenolic acids	Phenolic acids	-	B	42472	33860	46098	139390	127460	127690	4957400	3426500	3678700	92167	89191	91079	73774	88471	86100	--	--
pmp000589	551.1	303.05	550.096	C24H22O15	[M+H]+	Quercetin-7-O-(6''-malonyl)glucoside	Flavonoids	Flavonols	-	A	2902600	3384700	3223200	3322200	2935300	3133300	N.D.	N.D.	N.D.	82578	78153	76050	41333	40723	40867	--	--
Hmln002189	549.09	505.11	550.096	C24H22O15	[M-H]-	Quercetin-3-O-(6''-malonyl)galactoside	Flavonoids	Flavonols	-	A	5115800	4678500	5240500	5042400	4462700	5067100	N.D.	N.D.	N.D.	107070	94981	121060	36905	35709	24561	--	--
pmb2979	549.12	387.1	550.132	C25H26O14	[M-H]-	Hesperetin-7-O-(6''-malonyl)glucoside	Flavonoids	Dihydroflavonol	-	B	14389	11190	16361	27932	42689	32912	282390	326340	272280	N.D.	N.D.	13926	N.D.	N.D.	N.D.	--	--
mws1138	551.15	303.04	550.143	C24H26N2O13	[M+H]+	Betanin (Betanidin-5-O-glucoside)	Alkaloids	Alkaloids	7659-95-2	B	3651500	4098400	4011900	3185500	3764800	3201100	N.D.	8866.2	N.D.	97645	70638	94304	41866	38856	46331	C08540	ko00965,ko01110
Hmln002355	549.2	387.15	550.204	C27H34O12	[M-H]-	5'-Methoxymatairesinoside	Lignans and Coumarins	Lignans	1691201-82-7	B	22141	23240	17247	25771	25692	24094	17069	20418	20036	N.D.	N.D.	6942.8	12642	11784	9462.7	--	--
pmn001371	549.2	387.15	550.205	C27H34O12	[M-H]-	Eucommin A	Lignans and Coumarins	Lignans	99633-12-2	B	17419	14774	22591	41014	41890	35366	272310	255350	239900	11144	13368	10776	8855.6	7217.7	8203.3	C10560	--
Lmmn002260	551.21	389.17	552.221	C27H36O12	[M-H]-	5'-Methoxyisolariciresinol-9'-O-glucoside	Lignans and Coumarins	Lignans	-	B	20005	24863	25622	55425	66990	72842	832920	751370	816150	516550	535430	522550	263890	270460	267160	--	--
pmp000395	563.18	269.08	562.169	C27H30O13	[M+H]+	Glycyroside	Flavonoids	Isoflavones	125310-04-5	B	71064	86783	56058	39685	46710	60510	N.D.	N.D.	N.D.	N.D.	N.D.	N.D.	N.D.	N.D.	N.D.	--	--
Lmtp003081	563.19	430.14	562.18	C26H30N2O12	[M+H]+	Prupersin E	Phenolic acids	Phenolic acids	-	B	41141	44739	38848	15239	22395	25066	N.D.	N.D.	N.D.	N.D.	N.D.	N.D.	N.D.	N.D.	N.D.	--	--
HJAP064	565.12	317.08	564.088	C25H24O15	[M+H]+	Isorhamnetin-3-O-(6''-malonylglucoside)	Flavonoids	Flavonoid	-	A	2726900	2683200	2560100	5930700	6398200	5788700	N.D.	N.D.	N.D.	59348	45123	66547	128390	160190	121650	--	--
Zmhp005139	565.12	317.07	564.112	C25H24O15	[M+H]+	Tamarixetin-3-O-(6''-malonyl)glucoside	Flavonoids	Flavonoid	-	A	2866700	2911300	2836000	5698600	6786300	6097400	N.D.	N.D.	N.D.	66297	68993	86541	137320	146450	164950	--	--
pmp001030	576.39	576.4	575.382	C33H53NO7	[M+H]+	Yibeinoside A	Alkaloids	Steroid alkaloids	98985-24-1	A	33366000	38525000	38711000	34384000	37252000	36683000	N.D.	N.D.	N.D.	N.D.	N.D.	N.D.	5190900	6011000	5737400	--	--
Cmlp007995	577.37	397.31	576.357	C33H52O8	[M+H]+	Trillin (Diosgenin-3-O-glucoside)	Steroids	Steroidal saponins	14144-06-0	A	58253	76682	65140	49210	51895	48917	N.D.	N.D.	N.D.	N.D.	N.D.	N.D.	N.D.	N.D.	N.D.	C20709	--
Lmpp003930	579.15	271.06	578.142	C30H26O12	[M+H]+	Apigenin-7-O-(6''-p-Coumaryl)glucoside	Flavonoids	Flavonoid	-	B	59923	70900	55919	70818	75408	75809	204920	290370	236200	258480	224540	244100	N.D.	N.D.	N.D.	--	--
pme0368	579.17	271.01	578.164	C27H30O14	[M+H]+	Apigenin-7-O-rutinoside (Isorhoifolin)	Flavonoids	Flavonoid	552-57-8	B	43760	57474	66013	86955	80334	68957	214370	272880	251950	265910	270760	270780	N.D.	N.D.	N.D.	--	--
pmp001035	579.39	435.27	578.382	C33H54O8	[M+H]+	Timosaponin A-I	Steroids	Steroidal saponins	68422-00-4	B	3953.5	3109.5	3097	N.D.	N.D.	N.D.	N.D.	N.D.	N.D.	32880	32714	27176	20242	22881	21809	C17074	--
HJAP148	581.15	287.06	580.142	C26H28O15	[M+H]+	Kaempferol-3-O-sambubioside	Flavonoids	Flavonoid	27661-51-4	B	275070	287080	293660	196730	224820	234980	N.D.	N.D.	N.D.	N.D.	N.D.	N.D.	N.D.	N.D.	N.D.	--	--
mws0046	579.17	271.06	580.179	C27H32O14	[M-H]-	Naringenin-7-O-Neohesperidoside(Naringin)	Flavonoids	Dihydroflavone	10236-47-2	B	49836	40823	37997	55327	53518	58099	N.D.	N.D.	N.D.	26422	36149	20335	12783	10531	13925	C09789	ko00941
Lmqn001932	579.21	417.16	580.216	C28H36O13	[M-H]-	Syringaresinol-4'-O-glucoside	Lignans and Coumarins	Lignans	7374-79-0	B	177340	198100	204080	242830	266030	231210	750090	955420	954690	1843200	1860200	1517400	543370	612790	547990	C10890	--
pmb0492	584.28	325	583.268	C34H37N3O6	[M+H]+	N',N'',N'''-p-Coumaroyl-cinnamoyl-caffeoyl spermidine	Alkaloids	Phenolamine	-	B	31207	29388	30088	N.D.	N.D.	N.D.	N.D.	N.D.	N.D.	N.D.	N.D.	N.D.	N.D.	N.D.	N.D.	--	--
MWStz082	592.39	574.38	591.377	C33H53NO8	[M+H]+	Edpetiline	Alkaloids	Alkaloids	32685-93-1	A	4798500	5021300	4575100	2993900	2778100	2932400	N.D.	N.D.	N.D.	97796	89669	141570	1283400	1281300	1265200	--	--
Zmcp006626	593.37	413.3	592.361	C33H52O9	[M+H]+	Pennogenin-3-O-glucoside	Steroids	Steroidal saponins	37341-36-9	B	N.D.	N.D.	N.D.	N.D.	N.D.	N.D.	N.D.	N.D.	N.D.	N.D.	N.D.	N.D.	5625100	5203200	5468900	--	--
Jmyp005224	593.37	413.3	592.361	C33H52O9	[M+H]+	3β,26-diol-25(R)-Δ5,20(22)-diene-furostan-26-O-β-D-glucopyranoside	Steroids	Steroidal saponins	-	B	45439	47662	53604	92380	86254	94313	N.D.	N.D.	N.D.	46429	44276	55809	N.D.	N.D.	N.D.	--	--
pmp000092	593.37	449.25	592.361	C33H52O9	[M+H]+	Nuatigenin-3-O-glucoside	Steroids	Steroidal saponins	-	B	294600	307850	305260	73389	80655	90281	N.D.	N.D.	N.D.	147780	139170	149090	N.D.	N.D.	N.D.	--	--
Lmyp004407	595.14	287.05	594.137	C30H26O13	[M+H]+	Kaempferol-3-O-(2''-p-Coumaroyl)galactoside	Flavonoids	Flavonoid	-	B	257660	226910	228020	94329	103010	106640	22887	19704	17791	199510	192470	168270	N.D.	N.D.	N.D.	--	--
Lmyp005328	595.14	131.05	594.137	C30H26O13	[M+H]+	Quercetin-3-O-(2''-cinnamoyl)Glucoside	Flavonoids	Flavonols	-	B	N.D.	N.D.	N.D.	N.D.	N.D.	N.D.	7655.1	6815.1	7340.2	22956	18359	21748	N.D.	N.D.	N.D.	--	--
MWSHY0050	595.17	287.05	594.158	C27H30O15	[M+H]+	Kaempferol-3-O-rutinoside(Nicotiflorin)*	Flavonoids	Flavonoid	17650-84-9	A	11224000	14169000	12156000	8888300	9214700	9209000	N.D.	N.D.	N.D.	N.D.	N.D.	N.D.	N.D.	N.D.	N.D.	C21833	ko00944,ko01110
Zmcp003989	595.16	287.05	594.158	C27H30O15	[M+H]+	Kaempferol-3-O-rhamnosyl(1→2)glucoside	Flavonoids	Flavonoid	-	A	8192000	7117400	8497500	12065000	12874000	10498000	N.D.	N.D.	N.D.	N.D.	N.D.	N.D.	N.D.	N.D.	N.D.	--	--
Lmsp004670	595.17	287.06	594.158	C27H30O15	[M+H]+	Kaempferol-3-O-glucoside-7-O-rhamnoside	Flavonoids	Flavonols	-	B	13144000	13387000	13109000	8619800	8859600	10159000	N.D.	N.D.	N.D.	N.D.	N.D.	N.D.	13917	34185	38610	--	--
pmp000593	595.17	449.1	594.158	C27H30O15	[M+H]+	Luteolin-7-O-rutinoside	Flavonoids	Flavonoid	3563-98-2	B	3463700	3771600	3767600	2873500	2853700	3011000	N.D.	N.D.	N.D.	N.D.	N.D.	N.D.	N.D.	N.D.	N.D.	--	--
MWSslk254	595.17	287.06	594.158	C27H30O15	[M+H]+	Kaempferol-3-O-glucorhamnoside	Flavonoids	Flavonoid carbonoside	40437-72-7	B	14246000	13650000	12515000	8456200	9646900	10137000	N.D.	N.D.	N.D.	N.D.	N.D.	N.D.	22748	23162	33170	--	--
pme1605	593.15	285	594.158	C27H30O15	[M-H]-	Kaempferol-3-O-robinobioside(Biorobin)	Flavonoids	Flavonols	17297-56-2	B	1134400	1030200	1214500	1860000	1633900	1734900	N.D.	N.D.	N.D.	N.D.	N.D.	N.D.	N.D.	N.D.	N.D.	--	--
MWSHY0080	595.17	287.06	594.158	C27H30O15	[M+H]+	Luteolin-7-O-neohesperidoside (Lonicerin)*	Flavonoids	Flavonoid	25694-72-8	B	11550000	13163000	12901000	10549000	9017300	9760000	N.D.	N.D.	N.D.	N.D.	N.D.	N.D.	N.D.	N.D.	N.D.	C12630	ko00944
Lmnp102682	595.17	463.13	594.158	C27H30O15	[M+H]+	Hispidulin-8-C-(2''-O-xylosyl)glucoside	Flavonoids	Flavonoid carbonoside	-	B	89433	88844	90907	153640	196340	164380	N.D.	N.D.	N.D.	N.D.	N.D.	N.D.	N.D.	N.D.	N.D.	--	--
MWSHY0061	595.16	287.06	594.158	C27H30O15	[M+H]+	Kaempferol-3-O-neohesperidoside*	Flavonoids	Flavonoid	32602-81-6	B	11657000	13482000	12507000	8509400	9312200	9469100	N.D.	N.D.	N.D.	N.D.	N.D.	N.D.	N.D.	N.D.	N.D.	--	--
Lmjp002596	597.14	303.05	596.138	C26H28O16	[M+H]+	Quercetin-3-O-sambubioside*	Flavonoids	Flavonols	83048-35-5	B	208080	186880	159790	130060	125850	159970	N.D.	N.D.	N.D.	N.D.	N.D.	N.D.	N.D.	N.D.	N.D.	C12637	ko00944
Lmtp004044	597.14	303.04	596.138	C26H28O16	[M+H]+	Quercetin-3-O-apiosyl(1→2)galactoside*	Flavonoids	Flavonols	-	B	155260	181210	186000	157220	142910	157160	N.D.	N.D.	N.D.	N.D.	N.D.	N.D.	N.D.	N.D.	N.D.	--	--
Lmqn000780	606.08	384.98	607.082	C17H27N3O17P2	[M-H]-	Uridine 5'-diphospho-N-acetylglucosamine	Alkaloids	Alkaloids	528-04-1	B	654.18	1066.6	1245.1	7698.5	7993.3	7182.5	15676	12690	13841	36216	36810	36473	29196	30623	29438	C00043	ko00520,ko01100
pmp001080	609.18	463.12	608.174	C28H32O15	[M+H]+	Diosmetin-7-O-Neohesperidoside (Neodiosmin)	Flavonoids	Flavonoid	38665-01-9	B	228940	273560	220130	401140	412870	424220	N.D.	N.D.	N.D.	N.D.	N.D.	N.D.	N.D.	N.D.	N.D.	--	--
pmb3002	607.17	299	608.174	C28H32O15	[M-H]-	Chrysoeriol-7-O-rutinoside	Flavonoids	Flavonoid	-	B	2032400	1956300	2131400	2170800	1849000	2183900	7907.9	2964.8	2567.3	N.D.	N.D.	N.D.	16597	22574	20669	--	--
Smcn001567	607.22	179.06	608.232	C26H40O16	[M-H]-	Leonoside E	Phenolic acids	Phenolic acids	-	B	182030	161570	167130	189200	210020	195050	N.D.	N.D.	N.D.	N.D.	N.D.	N.D.	N.D.	N.D.	N.D.	--	--
Lmmp000897	611.14	287.05	610.132	C30H26O14	[M+H]+	Gallocatechin-(4α→8)-gallocatechin	Flavonoids	Flavanols	-	B	678320	633900	680260	2117400	2096700	2164700	10874	5357.8	6245.8	29761	26944	23765	N.D.	N.D.	N.D.	--	--
Lmdp004267	611.14	147.04	610.132	C30H26O14	[M+H]+	Quercetin-3-O-(6''-p-Coumaroyl)glucoside	Flavonoids	Flavonols	-	B	219750	177690	164390	114080	126140	141370	16483	13978	19597	1242100	1210000	1223000	N.D.	N.D.	N.D.	--	--
Lmyp004052	611.14	147.04	610.132	C30H26O14	[M+H]+	Quercetin-3-O-(6''-p-Coumaroyl)galactoside	Flavonoids	Flavonols	-	B	176930	179730	201930	121740	134070	106640	N.D.	N.D.	N.D.	1186400	1171700	1136600	N.D.	N.D.	N.D.	--	--
Lmsp004166	611.16	303.05	610.153	C27H30O16	[M+H]+	Quercetin-3-O-glucoside-7-O-rhamnoside	Flavonoids	Flavonols	-	A	960070	1006900	964720	1020100	960620	919480	N.D.	N.D.	N.D.	N.D.	N.D.	N.D.	N.D.	N.D.	N.D.	--	--
Lmmp003091	611.16	303.05	610.153	C27H30O16	[M+H]+	Quercetin-3-O-(4''-O-glucosyl)rhamnoside	Flavonoids	Flavonols	59262-54-3	B	885400	1023000	978460	840980	986230	1028000	1892.5	N.D.	N.D.	N.D.	1874.8	N.D.	N.D.	7547	N.D.	C17563	--
mws0059	609.15	301	610.153	C27H30O16	[M-H]-	Quercetin-3-O-rutinoside (Rutin)	Flavonoids	Flavonols	153-18-4	A	35926000	39104000	38996000	38435000	40271000	40545000	53087	17566	21098	55027	12555	15301	117210	135830	181910	C05625	ko00944,ko01100,ko01110
Lmbp002336	611.16	303.05	610.153	C27H30O16	[M+H]+	Quercetin-3-O-(2''-O-rhamnosyl)galactoside	Flavonoids	Flavonols	-	B	7028300	5857600	4204100	5458000	4396300	3578200	N.D.	N.D.	N.D.	N.D.	N.D.	N.D.	7243.4	4914	3074	--	--
Zmjp003031	611.16	449.11	610.153	C27H30O16	[M+H]+	Orientin-2''-O-galactoside	Flavonoids	Flavonoid	-	B	5947800	6905600	6627200	6116500	6834500	6731300	N.D.	N.D.	N.D.	N.D.	N.D.	N.D.	N.D.	N.D.	N.D.	--	--
pmn001583	609.15	300	610.153	C27H30O16	[M-H]-	Quercetin-3-O-robinobioside	Flavonoids	Flavonols	52525-35-6	A	11064000	10836000	10947000	10818000	11743000	11443000	20069	2803.5	8039.5	8448.6	2829	3177.8	35296	38680	40214	--	--
Zmhp003716	611.16	303.05	610.153	C27H30O16	[M+H]+	Rhodionidin	Flavonoids	Flavonoid	-	A	16206000	17042000	15080000	17145000	14832000	17196000	N.D.	N.D.	N.D.	N.D.	N.D.	N.D.	N.D.	N.D.	N.D.	--	--
pmb0711	611.16	303.1	610.153	C27H30O16	[M+H]+	Quercetin-7-O-rutinoside	Flavonoids	Flavonols	147714-62-3	B	926390	1012400	870570	844240	887540	932570	N.D.	N.D.	N.D.	N.D.	N.D.	N.D.	4409	8176.5	4415.8	--	--
Zmhp003112	611.16	287.06	610.153	C27H30O16	[M+H]+	safflor yellow A	Flavonoids	Chalcones	-	A	731310	629640	649130	521360	534660	543980	15728	N.D.	N.D.	49286	40062	42339	N.D.	N.D.	N.D.	--	--
Hmpp002612	611.16	287.05	610.153	C27H30O16	[M+H]+	Luteolin-7-O-gentiobioside	Flavonoids	Flavonoid	-	B	615360	621610	531590	598390	553280	500910	10687	16349	9961.8	49462	24262	55838	N.D.	N.D.	N.D.	--	--
Lmjp002461	611.16	303.05	610.153	C27H30O16	[M+H]+	Quercetin-3-O-neohesperidoside	Flavonoids	Flavonols	117611-67-3	A	818670	960930	953950	844440	888650	971010	N.D.	N.D.	N.D.	N.D.	N.D.	N.D.	5041	6288	4417.2	--	--
Zmhn002032	609.18	447.13	610.189	C28H34O15	[M-H]-	4-O-(6'-O-Glucosylcaffeoylglucosyl)-4-hydroxybenzyl alcohol	Phenolic acids	Phenolic acids	-	B	2671600	3123700	2614900	3214800	3011600	3381800	N.D.	N.D.	N.D.	16547	15703	14544	N.D.	N.D.	N.D.	--	--
pme0001	609.18	301	610.19	C28H34O15	[M-H]-	Hesperetin-7-O-neohesperidoside(Neohesperidin)	Flavonoids	Dihydroflavone	13241-33-3	B	140620	151460	257050	68710	61615	83271	N.D.	N.D.	N.D.	N.D.	N.D.	N.D.	N.D.	N.D.	N.D.	C09806	ko00941
mws0036	609.18	301.09	610.19	C28H34O15	[M-H]-	Hesperetin-7-O-rutinoside (Hesperidin)	Flavonoids	Dihydroflavone	520-26-3	B	62720	55176	69202	34143	38460	30623	N.D.	N.D.	N.D.	N.D.	N.D.	N.D.	N.D.	N.D.	N.D.	C09755	--
Rfmb26201	621.22	417.16	622.226	C30H38O14	[M-H]-	Syringaresinol-4'-O-(6''-acetyl)glucoside	Lignans and Coumarins	Lignans	-	B	N.D.	N.D.	N.D.	2860.3	3810.2	N.D.	40429	36341	34518	18521	14509	16928	N.D.	N.D.	N.D.	--	--
Hmjp002999	625.18	317.06	624.162	C28H32O16	[M+H]+	Isorhamnetin-3-O-rutinoside (Narcissin)	Flavonoids	Flavonoid	604-80-8	B	21466000	22761000	21672000	29126000	29802000	31374000	52195	14631	70906	13208	11420	17256	134930	169740	228700	--	--
HJAP120	625.17	317.07	624.168	C28H32O16	[M+H]+	Rhamnetin-3-O-Rutinoside	Flavonoids	Flavonoid	-	B	22597000	21285000	21354000	27159000	28061000	31523000	70533	31391	68998	8122.2	12104	9606.2	159480	182310	128280	--	--
Hmlp004943	625.18	317.07	624.168	C28H32O16	[M+H]+	Nitensoside B	Lignans and Coumarins	Coumarins	-	A	19653000	20837000	18115000	26382000	28489000	29522000	62931	17128	77326	15716	8890.2	9615.8	131560	168370	121220	--	--
HJN051	623.16	315.05	624.168	C28H32O16	[M-H]-	Tamarixetin-3-O-rutinoside	Flavonoids	Flavonoid	-	B	3068700	3175900	2911000	5522900	5115000	5663500	12662	6468.1	11243	N.D.	N.D.	N.D.	28621	36406	30802	--	--
Lmmp002963	625.18	317.06	624.169	C28H32O16	[M+H]+	6-C-Methylquercetin-3-O-rutinoside	Flavonoids	Flavonols	-	A	8653100	9136300	9038500	14225000	15936000	15086000	N.D.	N.D.	N.D.	N.D.	N.D.	N.D.	N.D.	N.D.	N.D.	--	--
Lmsp003939	625.18	317.07	624.169	C28H32O16	[M+H]+	Isorhamnetin-3-O-galactoide-7-O-rhamnoside*	Flavonoids	Flavonols	-	A	8234500	9813800	8856900	15835000	14453000	15930000	N.D.	N.D.	N.D.	N.D.	N.D.	N.D.	22583	25788	30103	--	--
Lmsp004045	625.18	317.07	624.169	C28H32O16	[M+H]+	Isorhamnetin-3-O-glucoside-7-O-rhamnoside*	Flavonoids	Flavonols	-	A	8799000	9946400	8950400	16238000	15100000	15651000	N.D.	N.D.	N.D.	N.D.	N.D.	N.D.	19006	30556	23638	--	--
Lmsp004721	625.18	317.07	624.169	C28H32O16	[M+H]+	Tamarixetin-3-O-glucoside-7-O-rhamnoside	Flavonoids	Flavonoid	-	A	22978000	22958000	22312000	26903000	29232000	31734000	65905	21753	83042	9462	16557	6744.8	146970	154480	179000	--	--
Lmnp002584	625.18	463.13	624.169	C28H32O16	[M+H]+	Hispidulin-8-C-(2''-O-glucosyl)glucoside	Flavonoids	Flavonoid carbonoside	-	B	3717800	4502900	4161800	6688200	6670700	7076500	N.D.	N.D.	N.D.	N.D.	N.D.	N.D.	N.D.	N.D.	N.D.	--	--
Lmhp003217	625.17	317.06	624.169	C28H32O16	[M+H]+	2'-Hydoxy,5-methoxyGenistein-O-rhamnosyl-glucoside	Flavonoids	Isoflavones	-	A	21864000	23042000	21213000	29441000	29311000	29714000	46440	19810	68978	13846	10205	8923.6	161560	186720	196960	--	--
MWSHY0064	625.17	317.07	624.169	C28H32O16	[M+H]+	Isorhamnetin-3-O-neohespeidoside	Flavonoids	Flavonoid	55033-90-4	A	21090000	22079000	20403000	27528000	29714000	31599000	56673	11471	62523	12909	8897.2	N.D.	165030	153270	151750	--	--
Lmmp002463	625.18	317.07	624.169	C28H32O16	[M+H]+	Sexangularetin-3-O-glucoside-7-O-rhamnoside	Flavonoids	Flavonols	-	A	20389000	23102000	20110000	29884000	27652000	30483000	63410	24306	75393	10042	18817	9663	153320	154150	175070	--	--
HJAP026	625.18	463.13	624.17	C28H32O16	[M+H]+	Chrysoeriol-6-C-glucoside-4'-O-glucoside	Flavonoids	Flavonoid	-	B	3626700	4353100	3847600	6661900	6700900	6765900	N.D.	N.D.	N.D.	N.D.	N.D.	N.D.	10095	10912	12392	--	--
Zmhp002730	627.16	303.05	626.148	C27H30O17	[M+H]+	6-Hydroxykaempferol 6,7-Diglucoside	Flavonoids	Flavonoid	142674-16-6	A	267140	259790	227890	330190	330370	374560	N.D.	N.D.	N.D.	N.D.	N.D.	N.D.	N.D.	N.D.	N.D.	--	--
Zmhp003784	627.16	465.1	626.148	C27H30O17	[M+H]+	Rhodioflavonoside	Flavonoids	Flavonoid	-	A	295840	234810	223860	215960	331350	337320	N.D.	N.D.	N.D.	N.D.	N.D.	N.D.	N.D.	N.D.	N.D.	--	--
pmp001310	627.16	303.1	626.148	C27H30O17	[M+H]+	6-Hydroxykaempferol-3,6-O-Diglucoside	Flavonoids	Flavonols	-	A	784080	587410	568470	771310	927140	977720	15655	11170	16737	6120.8	4826.8	N.D.	N.D.	N.D.	N.D.	--	--
pmp000596	627.16	465.1	626.148	C27H30O17	[M+H]+	Quercetin-3-O-(2''-O-galactosyl)glucoside	Flavonoids	Flavonols	56782-99-1	B	216920	211720	282240	611880	690950	526360	N.D.	N.D.	N.D.	N.D.	N.D.	N.D.	N.D.	N.D.	N.D.	--	--
pmp001311	627.16	303.1	626.148	C27H30O17	[M+H]+	6-Hydroxykaempferol-7,6-O-Diglucoside	Flavonoids	Flavonols	-	A	3016900	2961300	3216700	7443800	8031700	7735800	N.D.	N.D.	N.D.	19195	15342	N.D.	12245	N.D.	N.D.	--	--
Hmlp003068	627.15	303.05	626.148	C27H30O17	[M+H]+	Meratin	Flavonoids	Flavonoid	27215-04-9	A	732310	694660	607450	848070	792260	757160	N.D.	N.D.	N.D.	N.D.	N.D.	N.D.	N.D.	N.D.	N.D.	--	--
Zmcp002666	627.14	303.05	626.148	C27H30O17	[M+H]+	Quercetin3,7-diglucoside	Flavonoids	Flavonoid	-	A	657590	679660	661030	822640	863700	912980	N.D.	N.D.	N.D.	2673.9	3275.2	3616.9	N.D.	N.D.	N.D.	--	--
MWSHY0162	627.16	303.06	626.148	C27H30O17	[M+H]+	Quercetin-3-O-sophoroside (Baimaside)	Flavonoids	Flavonoid	18609-17-1	A	7649900	8439200	7724900	7241300	7841400	7027000	N.D.	N.D.	N.D.	44239	34084	38833	N.D.	N.D.	N.D.	C12667	ko00944
Zmhp102730	627.16	303.05	626.148	C27H30O17	[M+H]+	6-Hydroxykaempferol 3,6-Diglucoside	Flavonoids	Flavonoid	-	A	278880	257390	241500	348380	322410	393510	N.D.	N.D.	N.D.	N.D.	N.D.	N.D.	N.D.	N.D.	N.D.	--	--
pmb2970	625.18	565.3	626.185	C28H34O16	[M-H]-	Hesperetin-5,7-di-O-glucoside	Flavonoids	Dihydroflavonol	-	B	9301.3	7701.7	9531.3	10367	9383.6	11389	11025	9435.8	12523	25835	23524	27087	18322	20855	21474	--	--
Hmcp001578	641.17	479.11	640.163	C28H32O17	[M+H]+	Isorhamnetin-3,7-O-diglucoside	Flavonoids	Flavonols	6758-51-6	A	841400	734580	752820	2343000	3130400	2540700	13052	N.D.	N.D.	9770.4	8700.7	3733.3	5520.3	8527.9	11862	--	--
Cmhp002692	641.17	317.06	640.164	C28H32O17	[M+H]+	Madreselvin A	Flavonoids	Flavonoid	188682-83-9	A	643300	621260	564600	893630	1053100	1210200	N.D.	N.D.	N.D.	3244.1	3286.6	3106.4	6303.3	5008	6226.8	--	--
Lmsp003252	641.17	317.07	640.164	C28H32O17	[M+H]+	Isorhamnetin-3-O-sophoroside	Flavonoids	Flavonols	-	A	598620	580670	609230	1174200	1248900	1252400	N.D.	N.D.	N.D.	N.D.	N.D.	N.D.	8072.2	6125.7	5931	--	--
Lmmn004145	675.41	397.14	679.419	C38H60O10	[M-H]-	3-O-(2-O-Acetyl-glucosyl)oleanolic acid	Terpenoids	Triterpene	-	B	354840	331590	349540	435340	492500	564910	202160	210860	214240	661030	692750	709720	100650	112120	115680	--	--
pmn001370	681.24	519.19	682.247	C32H42O16	[M-H]-	Pinoresinol-4,4'-O-di-O-glucoside	Lignans and Coumarins	Lignans	63902-38-5	B	N.D.	N.D.	N.D.	52922	70656	66344	2231100	1420000	1772600	136500	110920	115410	558890	682260	628370	--	--
Lmjn003562	693.2	175.04	694.211	C32H38O17	[M-H]-	3,6'-Diferuloylsucrose	Phenolic acids	Phenolic acids	107172-40-7	B	3179800	3804100	3817100	3091400	3653900	3183500	2899400	2893200	3057400	463310	402710	459870	38727	47198	54446	--	--
Hmcp001629	697.16	449.1	696.153	C30H32O19	[M+H]+	Kaempferol-3-O-(6''-Malonyl)glucoside-7-O-Glucoside	Flavonoids	Flavonols	-	B	82168	107990	72555	182990	173110	182430	N.D.	N.D.	N.D.	19079	13997	17140	N.D.	N.D.	N.D.	--	--
pmp000748	709.42	565.3	708.409	C38H60O12	[M+H]+	Ruscogenin-1-O-xylosyl(1,3)fucoside*	Steroids	Steroidal saponins	-	B	14515	13982	12705	28855	26290	25605	3706.4	4509.7	4447.6	N.D.	N.D.	N.D.	N.D.	N.D.	N.D.	--	--
pmp000750	709.42	565.3	708.409	C38H60O12	[M+H]+	Ruscogenin-1-O-xylosyl(1,2)fucoside*	Steroids	Steroidal saponins	-	B	13137	13155	12967	28186	32865	28185	5565	5195.6	4029.4	N.D.	N.D.	N.D.	N.D.	N.D.	N.D.	--	--
Hmcp001947	711.17	317.06	710.169	C31H34O19	[M+H]+	Isorhamnetin-3-O-(6''-malonylglucoside)-7-O-rhamnoside	Flavonoids	Flavonols	-	A	939820	939310	869500	1812400	2036000	2088200	N.D.	N.D.	N.D.	N.D.	N.D.	N.D.	N.D.	N.D.	N.D.	--	--
pmb0709	713.16	465.2	712.149	C30H32O20	[M+H]+	Quercetin-7-O-(6''-malonyl)glucosyl-5-O-glucoside	Flavonoids	Flavonols	-	A	161820	204010	145700	288470	327770	289250	N.D.	N.D.	N.D.	N.D.	N.D.	N.D.	N.D.	N.D.	N.D.	--	--
pmb0706	713.16	465.1	712.149	C30H32O20	[M+H]+	Quercetin-3-O-(6''-malonyl)glucosyl-5-O-glucoside	Flavonoids	Flavonols	-	B	43850	40840	34962	88768	78617	67361	N.D.	N.D.	N.D.	N.D.	N.D.	N.D.	N.D.	N.D.	N.D.	--	--
Lmmp002995	713.15	303.06	712.149	C30H32O20	[M+H]+	Quercetin-7-O-(2''-malonyl)glucosyl-5-O-glucoside	Flavonoids	Flavonols	-	B	288370	233540	264290	440320	514450	429220	N.D.	N.D.	N.D.	8275	9923.2	N.D.	N.D.	N.D.	N.D.	--	--
pmp000752	723.43	579.3	722.424	C39H62O12	[M+H]+	Ruscogenin-1-O-rhamnosyl(1,2)fucoside*	Steroids	Steroidal saponins	-	B	17087	16701	14823	17571	16184	17032	N.D.	N.D.	N.D.	N.D.	N.D.	N.D.	N.D.	N.D.	N.D.	--	--
pmp000753	723.43	579.3	722.424	C39H62O12	[M+H]+	Diosgenin-3-O-rhamnosyl(1,2)glcoside*	Steroids	Steroidal saponins	-	B	20713	17215	18939	20384	18812	19449	N.D.	N.D.	N.D.	N.D.	N.D.	N.D.	N.D.	N.D.	N.D.	--	--
Zmcp010011	723.43	253.2	722.424	C39H62O12	[M+H]+	Diosgenin-3-O-rhamnosyl-(1→3)glcoside	Steroids	Steroidal saponins	-	B	15642	18565	13574	6595.8	8594.5	13003	N.D.	N.D.	N.D.	15216	16770	16334	N.D.	N.D.	N.D.	--	--
Hmcp001658	727.17	479.11	726.164	C31H34O20	[M+H]+	Isorhamnetin-3-O-(6''-malonylglucoside)-7-O-glucoside	Flavonoids	Flavonols	-	B	140900	96651	122980	599630	617670	510880	N.D.	N.D.	N.D.	6956.5	4755.5	13712	16734	12553	14112	--	--
Cmdp004421	737.41	575.36	736.403	C39H60O13	[M+H]+	kingianoside B	Steroids	Steroidal saponins	145867-18-1	B	1227100	1495400	1433200	928580	788240	853030	N.D.	N.D.	N.D.	N.D.	N.D.	N.D.	83981	79014	70807	--	--
Hmdp003401	739.42	577.37	738.413	C39H62O13	[M+H]+	Trillin-6'-O-glucoside	Terpenoids	Triterpene Saponin	-	B	779550	710280	740000	368310	348500	377470	12056	8747.1	10486	259160	226200	228140	2053000	1751300	1687800	--	--
pmp000754	739.43	595.3	738.419	C39H62O13	[M+H]+	HydroxyDiosgenin-hamnosyl(1,2)glucoside	Steroids	Steroidal saponins	-	B	128040	122290	105010	103770	94601	100610	N.D.	N.D.	N.D.	N.D.	N.D.	N.D.	N.D.	N.D.	N.D.	--	--
pmp000093	739.43	595.31	738.419	C39H62O13	[M+H]+	Nuatigenin-3-O-[rhamnosyl-(1→2)-glucoside]	Steroids	Steroidal saponins	-	B	169860	167850	167890	72977	70184	76171	N.D.	N.D.	N.D.	3716000	3373300	3506800	20623	23063	21993	--	--
Jmyp004233	739.43	577.37	738.419	C39H62O13	[M+H]+	(25S)-Spirost-5-en-3β-ol-3-O-β-D-glucopyranosyl-(1→4)-β-D-galactopyranoside	Steroids	Steroidal saponins	-	B	583930	485990	558020	692150	693030	837310	N.D.	N.D.	N.D.	N.D.	N.D.	N.D.	N.D.	N.D.	N.D.	--	--
pmp000755	739.43	595.3	738.419	C39H62O13	[M+H]+	HydroxyYamogenin-rhamnosyl(1,2)glucoside	Steroids	Steroidal saponins	-	B	176180	188960	175330	85005	77162	85426	N.D.	N.D.	N.D.	3966000	4013300	3827700	23657	26188	22950	--	--
MWSmce568	739.42	721.42	738.419	C39H62O13	[M+H]+	Polyphyllin VI	Steroids	Steroidal saponins	55916-51-3	A	91256	92561	96983	83539	69932	83259	N.D.	N.D.	N.D.	876650	764630	767660	N.D.	N.D.	N.D.	--	--
Zmlp003063	741.23	433.12	740.209	C33H40O19	[M+H]+	Luteolin-7-O-(2''-O-rhamnosyl)rutinoside	Flavonoids	Flavonoid	-	A	2456200	2398000	2411500	1768100	1811200	2042200	N.D.	N.D.	N.D.	N.D.	N.D.	N.D.	76603	77404	122300	--	--
Lmsp003881	741.22	287.06	740.216	C33H40O19	[M+H]+	Kaempferol-3-O-rutinoside-7-O-rhamnoside	Flavonoids	Flavonols	-	B	907220	865010	804130	538540	642660	615600	N.D.	N.D.	N.D.	N.D.	N.D.	N.D.	37261	29576	52967	--	--
Hmdp103165	741.22	287.06	740.216	C33H40O19	[M+H]+	Clitorin	Flavonoids	Flavonols	55804-74-5	B	669000	839260	716050	606440	532080	660610	N.D.	N.D.	N.D.	N.D.	N.D.	N.D.	28412	30568	42147	--	--
mws1035	741.22	433	740.216	C33H40O19	[M+H]+	Kaempferol-3-O-robinoside-7-O-rhamnoside (Robinin)	Flavonoids	Flavonols	301-19-9	A	1669300	2338000	2103600	1439400	1767800	1586400	N.D.	N.D.	N.D.	N.D.	N.D.	N.D.	83328	85304	111050	C10178	--
pmp001037	741.44	417.33	740.435	C39H64O13	[M+H]+	Timosaponin A-III	Steroids	Steroidal saponins	41059-79-4	B	N.D.	N.D.	N.D.	N.D.	N.D.	N.D.	N.D.	N.D.	N.D.	N.D.	N.D.	N.D.	39052	39356	39123	C17075	--
Lmzn001875	741.23	579.18	742.232	C33H42O19	[M-H]-	Naringenin-7-O-Rutinoside-4'-O-glucoside	Flavonoids	Flavonoid	-	B	7482.4	10752	8312.2	16645	19050	17115	37918	45558	46301	84052	75878	69045	11312	17797	24326	--	--
mws1603	741.26	579.1	742.268	C34H46O18	[M-H]-	Eleutheroside E	Lignans and Coumarins	Lignans	39432-56-9	B	50413	42437	42697	62451	59638	65860	201050	249420	192500	415850	376020	371480	94890	87494	100910	C20786	--
Hmdp004121	753.4	429.3	752.392	C39H60O14	[M+H]+	(25S)-Kingianoside A	Steroids	Steroidal saponins	1173921-56-6	B	489300	489670	485030	416590	439000	437350	N.D.	N.D.	N.D.	N.D.	N.D.	N.D.	17968	17893	12292	--	--
pmn001463	753.22	547.1	754.232	C34H42O19	[M-H]-	3,6'-Disinapoylsucrose	Phenolic acids	Phenolic acids	-	B	N.D.	10959	7735	9101.1	9751.2	11523	505460	424970	467050	24443	34320	23673	52304	64553	69348	--	--
pmn001612	753.22	529.2	754.232	C34H42O19	[M-H]-	(3-Mustard acyl)-fructosyl-α-D-(6-mustard acyl)glucoside	Phenolic acids	Phenolic acids	-	B	N.D.	N.D.	N.D.	4121.8	5490.3	3430.1	211880	221750	220770	10330	15816	8282.9	33025	20272	23704	--	--
Lmpp003268	757.22	287.06	756.211	C33H40O20	[M+H]+	Kaempferol-3-O-rutinoside-7-O-glucoside	Flavonoids	Flavonols	-	B	246680	304420	292830	266700	266550	261050	N.D.	N.D.	N.D.	N.D.	N.D.	N.D.	N.D.	N.D.	N.D.	--	--
Hmgp003409	757.22	303.05	756.211	C33H40O20	[M+H]+	Quercetin-3-O-Soph-7-O-Rha b	Flavonoids	Flavonoid	-	B	1538700	1599100	1573600	1567600	1495600	1397800	N.D.	N.D.	N.D.	N.D.	N.D.	N.D.	3448.1	5263.8	4344.4	--	--
pmp001105	757.22	287.06	756.211	C33H40O20	[M+H]+	Kaempferol-3-O-neohesperidoside-7-O-glucoside	Flavonoids	Flavonols	-	B	44203	42794	35291	50755	42732	63526	N.D.	N.D.	N.D.	N.D.	N.D.	N.D.	N.D.	N.D.	N.D.	--	--
Zmgp002857	757.22	303.05	756.211	C33H40O20	[M+H]+	quercetin 3-O-α-rhamnopyranosyl (1→2)-[α-rhamnopyranosyl (1→6)]-β-glucopyranoside	Flavonoids	Flavonoid	-	A	1594700	1319900	1657300	1474300	1517000	1516500	N.D.	N.D.	N.D.	N.D.	N.D.	N.D.	4231.8	6826.4	4758.1	--	--
pmb0639	757.22	595.2	756.211	C33H40O20	[M+H]+	Apigenin-8-C-glucoside-7-O-Sophoroside	Flavonoids	Flavonoid carbonoside	-	B	58860	56950	54416	66144	61915	70779	N.D.	N.D.	N.D.	N.D.	N.D.	N.D.	N.D.	N.D.	N.D.	--	--
HJAP127	757.22	303.05	756.212	C33H40O20	[M+H]+	Quercetin-3-O-(2''-O-Rhamnosyl)rutinoside	Flavonoids	Flavonols	55696-57-6	B	1555100	1593500	1426900	1410800	1338800	1463800	N.D.	N.D.	N.D.	N.D.	N.D.	N.D.	5355.5	4272.5	6962.8	--	--
pmn001505	763.43	763.4	764.435	C41H64O13	[M-H]-	Oleanolic acid-3-O-xylosyl(1→3)glucuronide	Terpenoids	Triterpene Saponin	-	B	270720	252460	246210	316230	329970	360510	N.D.	N.D.	N.D.	N.D.	N.D.	N.D.	N.D.	887.36	827.7	--	--
Hmdp003064	769.39	607.34	768.384	C39H60O15	[M+H]+	Kingianoside H	Steroids	Steroidal saponins	1202947-59-8	B	13344	26935	11386	35932	26017	29963	N.D.	N.D.	N.D.	447260	595390	390300	N.D.	N.D.	N.D.	--	--
HJAP119	771.22	317.06	770.226	C34H42O20	[M+H]+	Rhamnetin-3-O-Rutinoside-5-O-rhamnoside*	Flavonoids	Flavonoid	-	A	1210500	1155000	1055400	1434100	1494400	1562300	N.D.	N.D.	N.D.	N.D.	N.D.	N.D.	40922	30347	27739	--	--
pmb0592	771.23	463.2	770.227	C34H42O20	[M+H]+	Chrysoeriol-7-O-rutinoside-5-O-glucoside	Flavonoids	Flavonoid	-	B	2377200	2339900	2211000	2288200	2850200	2990600	N.D.	N.D.	N.D.	N.D.	N.D.	N.D.	49273	60049	60568	--	--
HJAP128	771.23	317.06	770.227	C34H42O20	[M+H]+	Isorhamnetin-3-O-rutinoside-7-O-rhamnoside*	Flavonoids	Flavonoid	-	A	1031100	1151000	1082700	1270800	1436100	1592900	N.D.	N.D.	N.D.	N.D.	N.D.	N.D.	45141	45482	31190	--	--
Zmcn004206	771.18	609.14	772.185	C36H36O19	[M-H]-	kaempferol-3-caffeoyldiglucoside	Flavonoids	Flavonoid	-	B	582960	682470	651220	1371000	1278000	1459200	N.D.	N.D.	N.D.	N.D.	N.D.	N.D.	N.D.	N.D.	N.D.	--	--
Zmhp003607	773.21	303.05	772.206	C33H40O21	[M+H]+	Sachaloside IV	Flavonoids	Flavonoid	1001645-54-0	A	1341600	1307600	1211200	1136000	1182900	1265500	N.D.	N.D.	N.D.	N.D.	N.D.	N.D.	N.D.	N.D.	N.D.	--	--
pmp001314	773.21	627.2	772.206	C33H40O21	[M+H]+	6-Hydroxykaempferol-3-O-rutin-6-O-glucoside	Flavonoids	Flavonols	-	A	26719	28566	26355	33864	44103	33785	N.D.	N.D.	N.D.	N.D.	N.D.	N.D.	N.D.	N.D.	N.D.	--	--
Zmhp002640	773.21	303.05	772.206	C33H40O21	[M+H]+	6-Hydroxykaempferol 3-Rutinoside-6-glucoside	Flavonoids	Flavonoid	-	A	1323800	1265900	1325900	1252100	1187500	1182800	N.D.	N.D.	N.D.	N.D.	N.D.	N.D.	N.D.	N.D.	N.D.	--	--
Lmsp002982	773.21	303.05	772.206	C33H40O21	[M+H]+	Quercetin-3-O-sophoroside-7-O-rhamnoside	Flavonoids	Flavonols	-	B	73321	93191	93280	144750	127520	151850	N.D.	N.D.	N.D.	N.D.	N.D.	N.D.	N.D.	N.D.	3277.7	--	--
Lmmp002755	773.21	303.05	772.206	C33H40O21	[M+H]+	Quercetin-7-O-rutinoside-4'-O-glucoside	Flavonoids	Flavonols	-	B	91728	138300	132030	172980	197650	189250	N.D.	N.D.	N.D.	N.D.	N.D.	N.D.	N.D.	N.D.	N.D.	--	--
Lmmp002529	773.21	465.1	772.206	C33H40O21	[M+H]+	Gossypetin-3-O-rutinoside-8-O-rhamnoside	Flavonoids	Flavonols	-	A	474520	462690	496390	702420	837170	1104800	N.D.	N.D.	N.D.	N.D.	N.D.	N.D.	N.D.	N.D.	N.D.	--	--
Lmmp002334	773.21	303.05	772.206	C33H40O21	[M+H]+	Quercetin-3-O-rutinoside-7-O-glucoside	Flavonoids	Flavonols	-	A	1213400	1387600	1413100	1324000	1351000	1266400	N.D.	N.D.	N.D.	N.D.	N.D.	N.D.	N.D.	N.D.	N.D.	--	--
Hmgp002638	773.21	465.11	772.206	C33H40O21	[M+H]+	Quercetin-3-O-Soph-7-O-Rha	Flavonoids	Flavonoid	-	B	571120	555400	618400	883650	845980	901930	N.D.	N.D.	N.D.	N.D.	N.D.	N.D.	8943.6	8834.8	10175	--	--
HJAP023	773.22	611.17	772.207	C33H40O21	[M+H]+	Kaempferol-6,8-di-C-glucoside-7-O-glucoside	Flavonoids	Flavonoid	-	B	297930	320090	299330	371350	413710	427220	N.D.	N.D.	N.D.	N.D.	N.D.	N.D.	N.D.	N.D.	N.D.	--	--
pmb0662	787.21	463.1	786.201	C37H38O19	[M+H]+	Isoorientin-7-O-(6''-feruloyl)glucoside	Flavonoids	Flavonoid carbonoside	-	B	1269400	1543300	1336700	1426400	1389200	1605000	N.D.	N.D.	N.D.	N.D.	N.D.	N.D.	N.D.	N.D.	N.D.	--	--
Hmcp001589	787.23	317.06	786.221	C34H42O21	[M+H]+	Isorhamnetin-3-O-rutinoside-4'-O-glucoside*	Flavonoids	Flavonols	111393-97-6	A	1665500	1646800	1539900	1918500	2116900	2124300	N.D.	N.D.	N.D.	N.D.	N.D.	N.D.	N.D.	N.D.	N.D.	--	--
Lmsp003790	787.23	317.07	786.222	C34H42O21	[M+H]+	Isorhamnetin-3-O-sophoroside-7-O-rhamnoside*	Flavonoids	Flavonols	41328-75-0	A	1829200	1765700	1674900	2014200	2197000	2268700	N.D.	N.D.	N.D.	N.D.	N.D.	N.D.	N.D.	N.D.	N.D.	--	--
Lmhp003162	787.23	625.17	786.222	C34H42O21	[M+H]+	Chrysoeriol-6,8-di-C-glucoside-4'-O-glucoside	Flavonoids	Flavonoid	-	B	114530	130830	121580	305750	357380	381430	N.D.	N.D.	N.D.	N.D.	N.D.	N.D.	N.D.	N.D.	N.D.	--	--
mws1150	785.25	623.2	786.258	C35H46O20	[M-H]-	Echinacoside	Phenolic acids	Phenolic acids	82854-37-3	B	30835	48251	40326	117560	139540	122750	N.D.	N.D.	N.D.	N.D.	N.D.	N.D.	N.D.	N.D.	N.D.	C10450	--
mws1151	799.27	161	800.274	C36H48O20	[M-H]-	Cistanoside A	Phenolic acids	Phenolic acids	93236-42-1	B	46230	53599	58173	60335	75021	63687	46049	39899	38885	19710	20639	36970	24593	23696	18679	--	--
Zmcp008692	871.46	413.31	870.461	C44H70O17	[M+H]+	Polyphyllin H	Steroids	Steroidal saponins	81917-50-2	A	1673500	1626900	1628200	1934000	1917400	1936400	N.D.	N.D.	N.D.	N.D.	N.D.	N.D.	N.D.	N.D.	N.D.	--	--
Hmbp007110	883.47	413.3	882.461	C45H70O17	[M+H]+	Brownioside	Steroids	Steroidal saponins	-	A	1489800	1529200	1561800	1166200	1138200	1116400	2022.3	4268.4	1332.6	240890	219400	226370	4361200	4644000	4460800	--	--
Hmdp003524	885.48	723.43	884.477	C45H72O17	[M+H]+	Gracillin	Steroids	Steroidal saponins	19083-00-2	A	5305500	5531800	5364200	4591400	5017700	4334800	62115	53397	68555	32663000	34387000	32230000	879100	945030	1048500	--	--
pmp000130	887.28	725.2	886.274	C39H50O23	[M+H]+	Natsudaidain-3-O-(5'-glucosyl-3-hydroxy-3-methylglutarate)glucoside	Flavonoids	Flavonols	-	B	420890	412820	445850	351410	356570	356570	21010	12338	20479	28384000	29293000	29958000	261500	264560	245510	--	--
Zmcp005184	887.46	707.4	886.456	C44H70O18	[M+H]+	24-Hydroxypennogenin-3-O-rhamnosyl(1→2)xyloyl(1→4)glucoside	Steroids	Steroidal saponins	-	B	206660	261750	213610	280820	254100	215740	54476	66898	58944	N.D.	15114	8944.9	N.D.	N.D.	N.D.	--	--
Hmdp003423	901.48	739.43	900.469	C45H72O18	[M+H]+	Neosibiricoside D	Steroids	Steroidal saponins	880152-67-0	B	502620	530080	446710	632870	731080	697760	N.D.	N.D.	N.D.	N.D.	N.D.	N.D.	3848800	3404200	4264900	--	--
Hmdp003403	901.48	739.43	900.472	C45H72O18	[M+H]+	Polygonatoside D	Steroids	Steroidal saponins	60454-78-6	B	461440	522330	415540	690500	740300	726220	N.D.	N.D.	N.D.	N.D.	N.D.	N.D.	3548300	3941600	3665400	--	--
Hmqn007358	899.47	737.41	900.472	C45H72O18	[M-H]-	26-O-Glucosylnuatigenin-3-O-rhamnosyl(1→4)glucoside	Steroids	Steroidal saponins	-	A	13611	15191	14250	13002	12992	10263	N.D.	N.D.	N.D.	138060	134040	132730	4201.6	4296.3	4127.2	--	--
Hmbn006412	899.47	737.39	900.472	C45H72O18	[M-H]-	26-O-Glu-3β,26-dihydroxy-5-cholesten-16,22-dioxo-3-O-α-rha(1→2)-glucoside	Steroids	Steroidal saponins	-	B	14564	15123	13923	12679	12158	12078	N.D.	N.D.	N.D.	145030	146060	139400	N.D.	N.D.	N.D.	--	--
pmp000762	901.48	739.4	900.472	C45H72O18	[M+H]+	Ruscogenin-1-O-rhamnosyl(1,2)glucosyl(1,2)glucoside	Steroids	Steroidal saponins	-	B	521630	489730	444740	456030	446660	540720	N.D.	N.D.	N.D.	2137800	1750000	1781500	N.D.	N.D.	N.D.	--	--
pmp001041	903.49	741.44	902.487	C45H74O18	[M+H]+	Timosaponin B-III	Steroids	Steroidal saponins	139051-27-7	B	N.D.	N.D.	N.D.	N.D.	N.D.	N.D.	5137.9	13156	6284.5	N.D.	N.D.	N.D.	26665000	27179000	25438000	--	--
pmp000765	925.46	763.4	924.457	C43H72O21	[M+H]+	Neoruscogenin-acetylrhamnosyl(1,2)rhamnosyl(1,2)glucoside	Steroids	Steroidal saponins	-	B	30678	27645	28579	38601	37972	41962	N.D.	N.D.	N.D.	N.D.	N.D.	N.D.	N.D.	N.D.	N.D.	--	--
pmn001613	959.28	753.22	960.29	C45H52O23	[M-H]-	(3,4-Dimustard acyl)-fructosyl-α-D-(6-mustard acyl)glucoside	Phenolic acids	Phenolic acids	-	B	N.D.	N.D.	N.D.	N.D.	N.D.	N.D.	N.D.	N.D.	N.D.	22867	21997	23855	N.D.	N.D.	N.D.	--	--
Zmcp005839	1017.52	415.32	1016.52	C50H80O21	[M+H]+	Parisyunnanoside B	Steroids	Steroidal saponins	945865-37-2	B	34949000	34117000	33603000	35999000	34536000	35963000	261250	252290	260990	66909	72297	68123	N.D.	N.D.	N.D.	--	--
Jmyn005535	1017.49	957.48	1018.5	C49H78O22	[M-H]-	3-O-β-D-glucopyranosyl-(1→2)-[β-D-xylopyranosyl-(1→3)]-β-D-glucopyranosyl-(1→4)-β-D-galacopyranoside-yamogenin	Steroids	Steroidal saponins	-	A	364260	427900	387690	387220	429220	430950	N.D.	N.D.	N.D.	98808	79887	107180	N.D.	N.D.	N.D.	--	--
Zmcp005801	1031.54	415.32	1030.54	C51H82O21	[M+H]+	Diosgenin-3-O-glcosyl(1→4)rhamnosyl(1→4)rhamnosyl(1→2)glcoside	Steroids	Steroidal saponins	113576-37-7	B	33010	38148	49974	31202	36933	42739	N.D.	N.D.	N.D.	146060	130020	126780	N.D.	N.D.	N.D.	--	--
Hmbn006860	1043.51	983.48	1044.51	C51H80O22	[M-H]-	27-O-[(3S)-3-O-Glu-3-methylglutaroyl]isonarthogenin-3-O-[rha-(1→2)]-glucoside	Steroids	Steroidal saponins	-	A	29709	31502	29986	93585	98569	101580	N.D.	N.D.	N.D.	315210	337060	316830	N.D.	N.D.	N.D.	--	--
Hmbn006558	1043.51	983.48	1044.51	C51H80O22	[M-H]-	27-O-(3-Hydroxy-3-methylglutaroyl)spirost-5-ene-3β,27-diol(isonarthogenin)-3-O-rha-(1→2)-O-[glu-(1→4)]-glucoside	Steroids	Steroidal saponins	-	B	2136.3	3905.4	3013.6	4781.7	3939.2	3673.4	N.D.	N.D.	N.D.	N.D.	N.D.	N.D.	N.D.	N.D.	N.D.	--	--
Jmyp004441	1047.54	415.32	1046.53	C51H82O22	[M+H]+	(3β,14α)-3-O-β-D-glucopyranosyl-(1→2)-[β-D-xylopyranosyl-(1→3)]-β-D-glucopyranosyl-(1→4)-β-D-galactopyranoside-yamogenin	Steroids	Steroidal saponins	-	B	140680	178860	144480	110040	113040	114080	N.D.	N.D.	N.D.	60925	78319	41342	N.D.	N.D.	N.D.	--	--
Cmlp005557	1049.55	887.49	1048.55	C51H84O22	[M+H]+	Protodioscin	Steroids	Steroidal saponins	55056-80-9	B	24044	20166	24595	20988	13960	16144	N.D.	N.D.	N.D.	394640	351280	352100	N.D.	N.D.	N.D.	C08907	--
Hmdp003288	1063.53	577.37	1062.52	C51H82O23	[M+H]+	Trillin-6'-O-sophorotrioside	Terpenoids	Triterpene Saponin	-	B	30449	41687	45766	57828	55461	65283	N.D.	N.D.	N.D.	N.D.	N.D.	N.D.	N.D.	N.D.	N.D.	--	--
Jmyp004012	1063.53	413.31	1062.53	C51H82O23	[M+H]+	(25s)-Spirost-5-en-3β-ol-3-O-β-D-glucopyranosyl-(1→2)-[β-D-glucopyranosyl-(1→3)]-β-D-glucopyranosyl-(1→4)-β-D-galactopyranoside	Steroids	Steroidal saponins	-	B	85569	93980	96896	171520	157920	179090	N.D.	N.D.	N.D.	114160	181000	164540	N.D.	N.D.	N.D.	--	--
Xmdn002724	1105.55	1045.54	1106.55	C53H86O24	[M-H]-	Macrostemonoside D	Terpenoids	Triterpene Saponin	143049-27-8	B	N.D.	N.D.	N.D.	N.D.	N.D.	N.D.	N.D.	N.D.	N.D.	N.D.	N.D.	N.D.	92568	107800	110250	--	--
Lmzn004497	1209.63	1149.6	1210.63	C58H98O26	[M-H]-	Notoginsenoside Fc	Terpenoids	Triterpene Saponin	88122-52-5	B	18917	20788	20534	65649	61489	53731	N.D.	N.D.	N.D.	N.D.	N.D.	N.D.	N.D.	N.D.	N.D.	--	--
Lmmn004916	1219.55	1219.55	1220.55	C57H88O28	[M-H]-	Medicagenic acid-3-O-glucuronide-28-O-xylosyl(1,4)-[apiosyl(1,3)]-rhamnosyl(1,2)-arabinoside	Terpenoids	Triterpene Saponin	-	B	26757	25751	25199	51425	44224	64042	N.D.	N.D.	N.D.	N.D.	N.D.	N.D.	N.D.	N.D.	N.D.	--	--
Xmdn002365	1225.6	1165.56	1226.59	C57H94O28	[M-H]-	Macrostemonoside E	Terpenoids	Triterpene Saponin	151140-39-5	B	107210	112770	110300	117810	121740	126180	N.D.	N.D.	N.D.	N.D.	N.D.	N.D.	N.D.	N.D.	N.D.	--	--

## Sheet: Table S2
Antioxidant	Index	Correlation	P-Value
CUPRAC	pmb2620	0.904039	3.76414e-06
CUPRAC	Zmhn002334	0.904379	3.68136e-06
CUPRAC	mws1350	0.906167	3.27089e-06
CUPRAC	mws0914	0.906649	3.16699e-06
CUPRAC	mws0005	0.906977	3.09783e-06
CUPRAC	mws2184	0.907627	2.9646e-06
CUPRAC	Lmjn003562	0.910555	2.42205e-06
CUPRAC	Zmdn006903	0.913694	1.93498e-06
CUPRAC	Lmbp003825	0.919271	1.27077e-06
CUPRAC	pme3475	0.921976	1.02506e-06
CUPRAC	Lmmp002023	0.922963	9.45955e-07
CUPRAC	pme2960	0.925564	7.61563e-07
CUPRAC	Xmgp006913	0.925691	7.53366e-07
CUPRAC	Lmmp003167	0.926655	6.93708e-07
CUPRAC	pmb3066	0.929151	5.57302e-07
CUPRAC	mws1108	0.930347	5.00398e-07
CUPRAC	mws0463	0.930347	5.00398e-07
CUPRAC	pmb0496	0.933082	3.88281e-07
CUPRAC	Lmbn002644	0.934764	3.3044e-07
CUPRAC	mws1033	0.937731	2.45943e-07
CUPRAC	pmb0489	0.941913	1.5813e-07
CUPRAC	mws2212	0.943501	1.32565e-07
CUPRAC	Lmbn002648	0.945487	1.05561e-07
CUPRAC	pme3083	0.946333	9.55611e-08
CUPRAC	MWSCX015	0.950676	5.57999e-08
CUPRAC	pmp000702	0.954264	3.44548e-08
CUPRAC	Lmmp001410	0.956211	2.60886e-08
CUPRAC	mws0183	0.959786	1.51293e-08
CUPRAC	Cmhp005227	0.965148	6.04625e-09
CUPRAC	pmb0751	0.977619	3.50159e-10
CUPRAC	mws0180	0.981234	1.12407e-10
CUPRAC	pmn001320	0.989267	3.03384e-12
DPPH	Zmbn006408	0.9	4.87197e-06
DPPH	Lmdp004892	0.900866	4.6141e-06
DPPH	Lmmp001410	0.903571	3.8805e-06
DPPH	Lmbn002648	0.907143	3.06331e-06
DPPH	mws1094	0.909229	2.65638e-06
DPPH	pmp001017	0.909229	2.65638e-06
DPPH	Zmhn006941	0.910714	2.39502e-06
DPPH	Lmmn003398	0.912918	2.04711e-06
DPPH	mws2212	0.917569	1.44935e-06
DPPH	Jmwn002620	0.917857	1.4177e-06
DPPH	pmn001343	0.917857	1.4177e-06
DPPH	Jmyp004441	0.920295	1.17262e-06
DPPH	mws0851	0.920465	1.1569e-06
DPPH	Zmjp000966	0.921429	1.07132e-06
DPPH	mws0044	0.921429	1.07132e-06
DPPH	Lmxp000939	0.925	7.98746e-07
DPPH	Zmhp003112	0.927426	6.48893e-07
DPPH	mws2368	0.927672	6.35129e-07
DPPH	pmp000628	0.928321	5.99907e-07
DPPH	Lmsn002548	0.929402	5.44964e-07
DPPH	Lmbn002644	0.935714	3.01065e-07
DPPH	mws0005	0.941913	1.5813e-07
DPPH	mws0458	0.953571	3.79244e-08
DPPH	mws0983	0.953571	3.79244e-08
DPPH	pmb0484	0.964286	7.0723e-09
DPPH	Lmgn001670	0.971332	1.72393e-09
DPPH	pmb0069	0.974917	7.29847e-10
DPPH	mws0491	0.974917	7.29847e-10
DPPH	Zmhn002334	0.978571	2.64546e-10
FRAP	Lmbn002644	0.9	4.87197e-06
FRAP	mws0028	0.907143	3.06331e-06
FRAP	mws1659	0.910333	2.45994e-06
FRAP	Zmdn007764	0.910333	2.45994e-06
FRAP	mws0628	0.910714	2.39502e-06
FRAP	Jmyp004441	0.911073	2.33519e-06
FRAP	mws1094	0.922139	1.01167e-06
FRAP	mws2368	0.925827	7.44688e-07
FRAP	pmp000086	0.932745	4.00846e-07
FRAP	Lmmn003398	0.933205	3.83798e-07
FRAP	MWSslk208	0.935714	3.01065e-07
FRAP	pmn001343	0.935714	3.01065e-07
FRAP	Lmgn001670	0.939074	2.14138e-07
FRAP	Lmxp000939	0.939286	2.09458e-07
FRAP	mws0044	0.939286	2.09458e-07
FRAP	mws0983	0.939286	2.09458e-07
FRAP	Zmbn006408	0.939286	2.09458e-07
FRAP	pmp001017	0.940582	1.82626e-07
FRAP	Lmdp004892	0.945171	1.09526e-07
FRAP	Hmpp002612	0.946243	9.65875e-08
FRAP	Cmmn013275	0.946429	9.44794e-08
FRAP	Lmmp003817	0.947959	7.85502e-08
FRAP	pmb3066	0.949827	6.22192e-08
FRAP	Lmbn002648	0.95	6.08626e-08
FRAP	Zmhn002334	0.95	6.08626e-08
FRAP	pmb0069	0.953411	3.87685e-08
FRAP	mws0491	0.953411	3.87685e-08
FRAP	pmb0484	0.953571	3.79244e-08
FRAP	mws0458	0.957143	2.27368e-08
FRAP	pmp000628	0.96058	1.33161e-08
FRAP	Zmjp000966	0.964286	7.0723e-09
FRAP	Zmhp003112	0.967433	3.9127e-09

## Sheet: Table S3
Index	Q1 (Da)	Q3 (Da)	Molecular Weight (Da)	Formula	Ionization model	Compounds	Class I	Class II	CAS	Level	LR1	LR2	LR3	LH1	LH2	LH3	LDW1	LDW2	LDW3	LL1	LL2	LL3	LBV1	LBV2	LBV3
pmn001315	457.14	397.11	458.142	C20H26O12	[M-H]-	Regaloside	Phenolic acids	Phenolic acids	-	A	2010200	2157200	2491700	4584800	4622300	4924200	10229	21786	28783	46859000	45087000	46859000	225850	329110	302270
pmp000088	401.14	147.04	400.137	C18H24O10	[M+H]+	Regaloside A	Phenolic acids	Phenolic acids	114420-66-5	A	40900000	54691000	47276000	46513000	51384000	45980000	27225000	27060000	28296000	37430000	47685000	45949000	28268000	26489000	35196000
Hmbn004039	441.14	145.03	442.148	C20H26O11	[M-H]-	Regaloside B	Phenolic acids	Phenolic acids	114420-67-6	B	1346500	1498100	1414400	3073700	2659200	2871400	6915.2	8249.1	9413.9	7587800	7246100	8466700	3076300	3119400	3173500
pmn001317	415.12	235.06	416.132	C18H24O11	[M-H]-	Regaloside C	Phenolic acids	Phenolic acids	117591-85-2	A	3914800	3694400	3542400	3609800	3926700	3880400	4895600	4218900	4568400	1411200	1303600	1335500	509930	733160	855300
pmp000090	443.15	147.04	442.148	C20H26O11	[M+H]+	Regaloside D	Phenolic acids	Phenolic acids	120601-66-3	A	16895000	18909000	18265000	18808000	16860000	18157000	325490	294760	412350	9558900	7857900	10837000	1973200	2648800	1907400
Hmbn003560	457.14	133.03	458.142	C20H26O12	[M-H]-	Regaloside E	Phenolic acids	Phenolic acids	-	B	712160	689580	787470	2155600	2043300	2051800	N.D.	N.D.	N.D.	2790200	2601100	2862300	149170	225270	243870
Hmbn003347	429.14	193.05	430.148	C19H26O11	[M-H]-	Regaloside F	Phenolic acids	Phenolic acids	120601-65-2	A	33967000	31973000	31512000	34829000	35543000	38754000	3801500	3651600	4256300	11481000	10248000	12015000	1042400	1256200	959290
Cmbn003996	429.14	193.05	430.148	C19H26O11	[M-H]-	Regaloside G	Phenolic acids	Phenolic acids	120601-64-1	A	810190	818310	891780	970870	947010	1107500	65384	72263	73568	325540	278800	310720	26578	31029	27334
pmp000089	401.14	147.04	400.137	C18H24O10	[M+H]+	Regaloside H	Phenolic acids	Phenolic acids	126239-77-8	A	250210	398650	306830	402960	297260	453310	59964	40998	48330	158170	141560	137340	69666	121960	106140
Cmbn005068	441.14	145.03	442.148	C20H26O11	[M-H]-	Regaloside I	Phenolic acids	Phenolic acids	126239-78-9	B	1288700	1450100	1335100	2823800	2689600	2863800	13481	16618	8126.4	7580600	7459200	7662200	3457600	3485800	3371100
Cmbn005456	383.13	147.05	384.142	C18H24O9	[M-H]-	Regaloside J	Phenolic acids	Phenolic acids	138771-99-0	B	37195	33758	42315	51604	64582	53888	N.D.	N.D.	N.D.	26234	27014	20787	N.D.	N.D.	N.D.
Cmbn003192	415.13	161.03	416.132	C18H24O11	[M-H]-	Regaloside K	Phenolic acids	Phenolic acids	138772-00-6	A	2781100	2966600	2824500	4095300	4159600	4321400	333670	287180	351920	1313600	1162000	1188500	86054	116690	111210
pmn001316	415.12	235.06	416.132	C18H24O11	[M-H]-	Regaloside L	Phenolic acids	Phenolic acids	138797-43-0	A	3388700	3832400	3610800	3395700	3514700	3538800	3568300	3418100	3870900	1075200	1133400	1067600	455810	609950	659950
